# Supplementary material for: ﻿Pathogenic fungi (Sordariomycetes) associated with annual and perennial crops in Northern Thailand
Source: MycoKeys. 2025 May 9;117:191–265. doi: 10.3897/mycokeys.117.137112 (PMC12084813; doi:10.3897/mycokeys.117.137112)
Supplement: XML Treatment for Colletotrichum abelmoschi [file mycokeys.117.137112-treatment2.xml]

<!DOCTYPE tp:taxon-treatment
  PUBLIC "-//TaxonX//DTD Taxonomic Treatment Publishing DTD v0 20100105//EN" "tax-treatment-NSO.dtd">
<tp:taxon-treatment xmlns:tp="http://www.plazi.org/taxpub"><tp:treatment-meta><kwd-group><label>Taxon classification</label><kwd>
              <named-content content-type="kingdom">Fungi</named-content>
            </kwd><kwd>
              <named-content content-type="class">Sordariomycetes</named-content>
            </kwd><kwd>
              <named-content content-type="family">Glomerellaceae</named-content>
            </kwd></kwd-group><mixed-citation publication-type="journal"><person-group><name><surname>Fallahi</surname><given-names>Maryam</given-names></name><name><surname>Armand</surname><given-names>Alireza</given-names></name><name><surname>Al-Otibi</surname><given-names>Fatimah</given-names></name><name><surname>Hyde</surname><given-names>Kevin D.</given-names></name><name><surname>Jayawardena</surname><given-names>Ruvishika S.</given-names></name></person-group><article-title>﻿Pathogenic fungi (<tp:taxon-name><tp:taxon-name-part taxon-name-part-type="class">Sordariomycetes</tp:taxon-name-part></tp:taxon-name>) associated with annual and perennial crops in Northern Thailand</article-title><source>MycoKeys</source><day>09</day><month>05</month><year>2025</year><volume>117</volume><fpage>191</fpage><lpage>265</lpage><pub-id pub-id-type="doi">10.3897/mycokeys.117.137112</pub-id></mixed-citation></tp:treatment-meta><tp:nomenclature><label>﻿</label><tp:taxon-name>
            <object-id xmlns:xlink="http://www.w3.org/1999/xlink" content-type="arpha" xlink:type="simple">4F96B19A-E54A-5925-8576-E4AC6F1BA2EF</object-id>
            <tp:taxon-name-part taxon-name-part-type="genus" reg="Colletotrichum">Colletotrichum</tp:taxon-name-part>
            <tp:taxon-name-part taxon-name-part-type="species" reg="abelmoschi">abelmoschi</tp:taxon-name-part>
            <object-id xmlns:xlink="http://www.w3.org/1999/xlink" xlink:type="simple">Index Fungorum: IF903264</object-id>
          </tp:taxon-name><tp:taxon-authority>Fallahi, Jayawar. &amp; K.D. Hyde</tp:taxon-authority><tp:taxon-status xmlns:xlink="http://www.w3.org/1999/xlink" xlink:type="simple">sp. nov.</tp:taxon-status><xref ref-type="fig" rid="F1">Fig. 2</xref></tp:nomenclature><tp:treatment-sec sec-type="etymology" id="SECID0EYOAG"><title>Etymology.</title><p>‘<italic><tp:taxon-name><tp:taxon-name-part taxon-name-part-type="genus" reg="Colletotrichum"/><tp:taxon-name-part taxon-name-part-type="species" reg="abelmoschi">abelmoschi</tp:taxon-name-part></tp:taxon-name></italic>’ refers to the host plant genus where the fungus was isolated.</p></tp:treatment-sec><tp:treatment-sec sec-type="description" id="SECID0EIPAG"><title>Description.</title><p>Fungus causes small, dark brown to black lesions on the okra stems. On the leaves, infection results in angular to irregular-shaped dark brown or black spots that expand into larger areas of necrosis. A yellow halo often surrounds these spots. Sexual morph not observed. Conidiomata acervular, semi-immersed, dark brown, bearing conidial masses. Conidiophore hyaline to pale brown, cylindrical or subcylindrical, branched or unbranched, septate, smooth-walled, 11–27 × 2–4.5 μm (mean = 19 × 3.3 μm, n = 30). Conidiogenous cells cylindrical or doliiform, unbranched, guttulate, 6–18 × 2.2–4 μm (mean = 11.5 × 3 μm, n = 30). Conidia aseptate, straight, cylindrical, the apex and base rounded or tapering at base, guttulate, 8.6–13.7 × 4.2–5.8 μm (mean = 12 × 5 μm, n = 40). Appressoria ellipsoidal to obovate, clavate, entire margin, regular shape, or slightly irregular, brown to dark brown 4–12 × 5–7 μm (mean = 8 × 6 μm, n = 20). Chlamydospores and Setae are absent.</p></tp:treatment-sec><tp:treatment-sec sec-type="description" id="SECID0ENPAG"><title>Culture characteristics.</title><p>Colonies on <abbrev xmlns:xlink="http://www.w3.org/1999/xlink" xlink:title="potato dextrose agar" id="ABBRID0ETPAG" xlink:type="simple">PDA</abbrev> reach 60 mm in diameter after 7 days of growth at 25 °C in the dark, cottony, circular shape, dull surface, entire edge, well-defined margin, with medium density. Upper view white to light grey. Reverse primrose, with no diffusing pigment.</p></tp:treatment-sec><tp:treatment-sec sec-type="material" id="SECID0EXPAG"><title>Material examined.</title><p>Thailand • Sakon Nakhon Province, Mueang Sakon Nakhon District, on leaf of okra (<italic><tp:taxon-name><tp:taxon-name-part taxon-name-part-type="genus" reg="Abelmoschus">Abelmoschus</tp:taxon-name-part><tp:taxon-name-part taxon-name-part-type="species" reg="esculentus">esculentus</tp:taxon-name-part></tp:taxon-name></italic>), February 2023, Maryam Fallahi, dried culture MF148-1 (<named-content xmlns:xlink="http://www.w3.org/1999/xlink" content-type="dwc:institutional_code" xlink:title="Mae Fah Luang University Herbarium" xlink:href="http://grbio.org/institution/mae-fah-laung-university-herbarium" xlink:type="simple">MFLU</named-content> 24-0237, holotype), ex-holotype culture, <named-content xmlns:xlink="http://www.w3.org/1999/xlink" content-type="dwc:institutional_code" xlink:title="Mae Fah Luang University Culture Collection" xlink:href="http://grbio.org/institution/mae-fah-luang-university-culture-collection" xlink:type="simple">MFLUCC</named-content> 24-0239 • ibid., on stem of okra (<italic><tp:taxon-name><tp:taxon-name-part taxon-name-part-type="genus" reg="Abelmoschus">Abelmoschus</tp:taxon-name-part><tp:taxon-name-part taxon-name-part-type="species" reg="esculentus">esculentus</tp:taxon-name-part></tp:taxon-name></italic>), February 2023, Maryam Fallahi, dried culture MF148 (<named-content xmlns:xlink="http://www.w3.org/1999/xlink" content-type="dwc:institutional_code" xlink:title="Mae Fah Luang University Herbarium" xlink:href="http://grbio.org/institution/mae-fah-laung-university-herbarium" xlink:type="simple">MFLU</named-content> 24-0238), living culture, <named-content xmlns:xlink="http://www.w3.org/1999/xlink" content-type="dwc:institutional_code" xlink:title="Mae Fah Luang University Culture Collection" xlink:href="http://grbio.org/institution/mae-fah-luang-university-culture-collection" xlink:type="simple">MFLUCC</named-content> 24-0256.</p></tp:treatment-sec><tp:treatment-sec sec-type="notes" id="SECID0EDRAG"><title>Notes.</title><p>Phylogenetic analyses showed that strains <named-content xmlns:xlink="http://www.w3.org/1999/xlink" content-type="dwc:institutional_code" xlink:title="Mae Fah Luang University Culture Collection" xlink:href="http://grbio.org/institution/mae-fah-luang-university-culture-collection" xlink:type="simple">MFLUCC</named-content> 24-0239 and <named-content xmlns:xlink="http://www.w3.org/1999/xlink" content-type="dwc:institutional_code" xlink:title="Mae Fah Luang University Culture Collection" xlink:href="http://grbio.org/institution/mae-fah-luang-university-culture-collection" xlink:type="simple">MFLUCC</named-content> 24-0256 form a distinct subclade in the <italic><tp:taxon-name><tp:taxon-name-part taxon-name-part-type="genus" reg="Colletotrichum">Colletotrichum</tp:taxon-name-part><tp:taxon-name-part taxon-name-part-type="species" reg="gloeosporioides">gloeosporioides</tp:taxon-name-part></tp:taxon-name></italic> species complex, basal to the subclade containing <italic><tp:taxon-name><tp:taxon-name-part taxon-name-part-type="genus" reg="Colletotrichum">C.</tp:taxon-name-part><tp:taxon-name-part taxon-name-part-type="species" reg="tropicale">tropicale</tp:taxon-name-part></tp:taxon-name></italic> and <italic><tp:taxon-name><tp:taxon-name-part taxon-name-part-type="genus" reg="Colletotrichum">C.</tp:taxon-name-part><tp:taxon-name-part taxon-name-part-type="species" reg="makassarense">makassarense</tp:taxon-name-part></tp:taxon-name></italic> with 58% <abbrev xmlns:xlink="http://www.w3.org/1999/xlink" xlink:title="maximum likelihood" id="ABBRID0E2SAG" xlink:type="simple">ML</abbrev>, 92% <abbrev xmlns:xlink="http://www.w3.org/1999/xlink" xlink:title="maximum parsimony" id="ABBRID0E6SAG" xlink:type="simple">MP</abbrev> bootstrap support, and 0.95 <abbrev xmlns:xlink="http://www.w3.org/1999/xlink" xlink:title="Bayesian posterior probabilities" id="ABBRID0EDTAG" xlink:type="simple">BYPP</abbrev> (Fig. <xref ref-type="fig" rid="F37">1</xref>) and are introduced as a new species, namely <italic><tp:taxon-name><tp:taxon-name-part taxon-name-part-type="genus" reg="Colletotrichum">Colletotrichum</tp:taxon-name-part><tp:taxon-name-part taxon-name-part-type="species" reg="abelmoschi">abelmoschi</tp:taxon-name-part></tp:taxon-name></italic>. The base pair differences between <italic><tp:taxon-name><tp:taxon-name-part taxon-name-part-type="genus" reg="Colletotrichum">C.</tp:taxon-name-part><tp:taxon-name-part taxon-name-part-type="species" reg="abelmoschi">abelmoschi</tp:taxon-name-part></tp:taxon-name></italic> (<named-content xmlns:xlink="http://www.w3.org/1999/xlink" content-type="dwc:institutional_code" xlink:title="Mae Fah Luang University Culture Collection" xlink:href="http://grbio.org/institution/mae-fah-luang-university-culture-collection" xlink:type="simple">MFLUCC</named-content> 24-0239, holotype), <italic><tp:taxon-name><tp:taxon-name-part taxon-name-part-type="genus" reg="Colletotrichum">C.</tp:taxon-name-part><tp:taxon-name-part taxon-name-part-type="species" reg="tropicale">tropicale</tp:taxon-name-part></tp:taxon-name></italic> (CBS 124949, holotype), and <italic><tp:taxon-name><tp:taxon-name-part taxon-name-part-type="genus" reg="Colletotrichum">C.</tp:taxon-name-part><tp:taxon-name-part taxon-name-part-type="species" reg="makassarense">makassarense</tp:taxon-name-part></tp:taxon-name></italic> (CBS 143664, ex-type) are presented in Table <xref ref-type="table" rid="T2">2</xref>. Based on the morphology mentioned in Table <xref ref-type="table" rid="T3">3</xref>, <italic><tp:taxon-name><tp:taxon-name-part taxon-name-part-type="genus" reg="Colletotrichum">Colletotrichum</tp:taxon-name-part><tp:taxon-name-part taxon-name-part-type="species" reg="abelmoschi">abelmoschi</tp:taxon-name-part></tp:taxon-name></italic> (<named-content xmlns:xlink="http://www.w3.org/1999/xlink" content-type="dwc:institutional_code" xlink:title="Mae Fah Luang University Culture Collection" xlink:href="http://grbio.org/institution/mae-fah-luang-university-culture-collection" xlink:type="simple">MFLUCC</named-content> 24-0239) is different from <italic><tp:taxon-name><tp:taxon-name-part taxon-name-part-type="genus" reg="Colletotrichum">C.</tp:taxon-name-part><tp:taxon-name-part taxon-name-part-type="species" reg="tropicale">tropicale</tp:taxon-name-part></tp:taxon-name></italic> (CBS 124949, holotype) and <italic><tp:taxon-name><tp:taxon-name-part taxon-name-part-type="genus" reg="Colletotrichum">C.</tp:taxon-name-part><tp:taxon-name-part taxon-name-part-type="species" reg="makassarense">makassarense</tp:taxon-name-part></tp:taxon-name></italic> (CBS 143664) (<xref ref-type="bibr" rid="B91">Rojas et al. 2010</xref>; <xref ref-type="bibr" rid="B24">de Silva et al. 2019</xref>). <italic><tp:taxon-name><tp:taxon-name-part taxon-name-part-type="genus" reg="Colletotrichum">Colletotrichum</tp:taxon-name-part><tp:taxon-name-part taxon-name-part-type="species" reg="abelmoschi">abelmoschi</tp:taxon-name-part></tp:taxon-name></italic> produced slightly narrower conidia than <italic><tp:taxon-name><tp:taxon-name-part taxon-name-part-type="genus" reg="Colletotrichum">C.</tp:taxon-name-part><tp:taxon-name-part taxon-name-part-type="species" reg="tropicale">tropicale</tp:taxon-name-part></tp:taxon-name></italic> (CBS 124949) with an L/W ratio = 2.4 (8.6–13.7 × 4.2–5.8 μm in <italic><tp:taxon-name><tp:taxon-name-part taxon-name-part-type="genus" reg="Colletotrichum">Colletotrichum</tp:taxon-name-part><tp:taxon-name-part taxon-name-part-type="species" reg="abelmoschi">abelmoschi</tp:taxon-name-part></tp:taxon-name></italic> vs. 10.2–12.7 × 8.2–11.2 μm in <italic><tp:taxon-name><tp:taxon-name-part taxon-name-part-type="genus" reg="Colletotrichum">C.</tp:taxon-name-part><tp:taxon-name-part taxon-name-part-type="species" reg="tropicale">tropicale</tp:taxon-name-part></tp:taxon-name></italic> (CBS 124949)). Moreover, in comparison to <italic><tp:taxon-name><tp:taxon-name-part taxon-name-part-type="genus" reg="Colletotrichum">C.</tp:taxon-name-part><tp:taxon-name-part taxon-name-part-type="species" reg="makassarense">makassarense</tp:taxon-name-part></tp:taxon-name></italic>, <italic><tp:taxon-name><tp:taxon-name-part taxon-name-part-type="genus" reg="Colletotrichum">Colletotrichum</tp:taxon-name-part><tp:taxon-name-part taxon-name-part-type="species" reg="abelmoschi">abelmoschi</tp:taxon-name-part></tp:taxon-name></italic> produced slightly shorter conidia (8.6–13.7 × 4.2–5.8 μm in <italic><tp:taxon-name><tp:taxon-name-part taxon-name-part-type="genus" reg="Colletotrichum">Colletotrichum</tp:taxon-name-part><tp:taxon-name-part taxon-name-part-type="species" reg="abelmoschi">abelmoschi</tp:taxon-name-part></tp:taxon-name></italic> (<named-content xmlns:xlink="http://www.w3.org/1999/xlink" content-type="dwc:institutional_code" xlink:title="Mae Fah Luang University Culture Collection" xlink:href="http://grbio.org/institution/mae-fah-luang-university-culture-collection" xlink:type="simple">MFLUCC</named-content> 24-0239) vs. 13–15 × 4.5–5 μm in <italic><tp:taxon-name><tp:taxon-name-part taxon-name-part-type="genus" reg="Colletotrichum">C.</tp:taxon-name-part><tp:taxon-name-part taxon-name-part-type="species" reg="makassarense">makassarense</tp:taxon-name-part></tp:taxon-name></italic> (CBS 143664)) and conidiogenous cells (6–18 × 2.2–4 μm in <italic><tp:taxon-name><tp:taxon-name-part taxon-name-part-type="genus" reg="Colletotrichum">Colletotrichum</tp:taxon-name-part><tp:taxon-name-part taxon-name-part-type="species" reg="abelmoschi">abelmoschi</tp:taxon-name-part></tp:taxon-name></italic> (<named-content xmlns:xlink="http://www.w3.org/1999/xlink" content-type="dwc:institutional_code" xlink:title="Mae Fah Luang University Culture Collection" xlink:href="http://grbio.org/institution/mae-fah-luang-university-culture-collection" xlink:type="simple">MFLUCC</named-content> 24-0239) vs. 7–25 × 3–4 μm in <italic><tp:taxon-name><tp:taxon-name-part taxon-name-part-type="genus" reg="Colletotrichum">C.</tp:taxon-name-part><tp:taxon-name-part taxon-name-part-type="species" reg="makassarense">makassarense</tp:taxon-name-part></tp:taxon-name></italic> (CBS 143664)). There are limited reports on <italic><tp:taxon-name><tp:taxon-name-part taxon-name-part-type="genus" reg="Colletotrichum">Colletotrichum</tp:taxon-name-part></tp:taxon-name></italic> species associated with okra. <italic><tp:taxon-name><tp:taxon-name-part taxon-name-part-type="genus" reg="Colletotrichum">Colletotrichum</tp:taxon-name-part><tp:taxon-name-part taxon-name-part-type="species" reg="plurivorum">plurivorum</tp:taxon-name-part></tp:taxon-name></italic> was identified as the primary causal agent of anthracnose on okra in Brazil (<xref ref-type="bibr" rid="B7">Batista et al. 2020</xref>). <xref ref-type="bibr" rid="B99">Shi et al. (2019)</xref> reported the presence of <italic><tp:taxon-name><tp:taxon-name-part taxon-name-part-type="genus" reg="Colletotrichum">C.</tp:taxon-name-part><tp:taxon-name-part taxon-name-part-type="species" reg="gloeosporioides">gloeosporioides</tp:taxon-name-part></tp:taxon-name></italic> causing anthracnose disease on okra in China (<xref ref-type="bibr" rid="B99">Shi et al. 2019</xref>). Based on morphology and multi-gene analysis, <italic><tp:taxon-name><tp:taxon-name-part taxon-name-part-type="genus" reg="Colletotrichum">Colletotrichum</tp:taxon-name-part><tp:taxon-name-part taxon-name-part-type="species" reg="abelmoschi">abelmoschi</tp:taxon-name-part></tp:taxon-name></italic> is introduced as a new species on okra.</p><table-wrap id="T2" position="float" orientation="portrait"><label>Table 2.</label><caption><p>The base pair differences between <italic><tp:taxon-name><tp:taxon-name-part taxon-name-part-type="genus" reg="Colletotrichum">Colletotrichum</tp:taxon-name-part><tp:taxon-name-part taxon-name-part-type="species" reg="abelmoschi">abelmoschi</tp:taxon-name-part></tp:taxon-name></italic> (<named-content xmlns:xlink="http://www.w3.org/1999/xlink" content-type="dwc:institutional_code" xlink:title="Mae Fah Luang University Culture Collection" xlink:href="http://grbio.org/institution/mae-fah-luang-university-culture-collection" xlink:type="simple">MFLUCC</named-content> 24-0239, holotype), <italic><tp:taxon-name><tp:taxon-name-part taxon-name-part-type="genus" reg="Colletotrichum">Colletotrichum</tp:taxon-name-part><tp:taxon-name-part taxon-name-part-type="species" reg="tropicale">tropicale</tp:taxon-name-part></tp:taxon-name></italic> (CBS 124949, holotype), and <italic><tp:taxon-name><tp:taxon-name-part taxon-name-part-type="genus" reg="Colletotrichum">Colletotrichum</tp:taxon-name-part><tp:taxon-name-part taxon-name-part-type="species" reg="makassarense">makassarense</tp:taxon-name-part></tp:taxon-name></italic> (CBS 143664, ex-type).</p></caption><table id="TID0ELQCK" rules="all"><tbody><tr><th rowspan="1" colspan="1"/><th rowspan="1" colspan="1">Gene region</th><th rowspan="1" colspan="1"><italic><tp:taxon-name><tp:taxon-name-part taxon-name-part-type="genus" reg="Colletotrichum">C.</tp:taxon-name-part><tp:taxon-name-part taxon-name-part-type="species" reg="tropicale">tropicale</tp:taxon-name-part></tp:taxon-name></italic> (CBS 124949, holotype)</th><th rowspan="1" colspan="1"><italic><tp:taxon-name><tp:taxon-name-part taxon-name-part-type="genus" reg="Colletotrichum">C.</tp:taxon-name-part><tp:taxon-name-part taxon-name-part-type="species" reg="makassarense">makassarense</tp:taxon-name-part></tp:taxon-name></italic> (CBS 143664, ex-type)</th></tr><tr><td rowspan="5" colspan="1">
                    <bold><italic><tp:taxon-name><tp:taxon-name-part taxon-name-part-type="genus" reg="Colletotrichum">Colletotrichum</tp:taxon-name-part><tp:taxon-name-part taxon-name-part-type="species" reg="abelmoschi">abelmoschi</tp:taxon-name-part></tp:taxon-name></italic> (<named-content xmlns:xlink="http://www.w3.org/1999/xlink" content-type="dwc:institutional_code" xlink:title="Mae Fah Luang University Culture Collection" xlink:href="http://grbio.org/institution/mae-fah-luang-university-culture-collection" xlink:type="simple">MFLUCC</named-content> 24-0239, holotype)</bold>
                  </td><td rowspan="1" colspan="1">ITS</td><td rowspan="1" colspan="1">0.20% (1/502)</td><td rowspan="1" colspan="1">0.20% (1/502)</td></tr><tr><td rowspan="1" colspan="1">
                    <italic>gapdh</italic>
                  </td><td rowspan="1" colspan="1">1.39% (3/215)</td><td rowspan="1" colspan="1">2.32% (5/215)</td></tr><tr><td rowspan="1" colspan="1">
                    <italic>chs-1</italic>
                  </td><td rowspan="1" colspan="1">0.90% (2/220)</td><td rowspan="1" colspan="1">1.7%% (3/220)</td></tr><tr><td rowspan="1" colspan="1">
                    <italic>act</italic>
                  </td><td rowspan="1" colspan="1">0.97% (2/206)</td><td rowspan="1" colspan="1">0.50% (1/206)</td></tr><tr><td rowspan="1" colspan="1">
                    <italic>tub2</italic>
                  </td><td rowspan="1" colspan="1">0.73% (3/410)</td><td rowspan="1" colspan="1">1.5% (6/410)</td></tr></tbody></table></table-wrap><table-wrap id="T3" position="float" orientation="portrait"><label>Table 3.</label><caption><p>Characteristics of <italic><tp:taxon-name><tp:taxon-name-part taxon-name-part-type="genus" reg="Colletotrichum">Colletotrichum</tp:taxon-name-part><tp:taxon-name-part taxon-name-part-type="species" reg="abelmoschi">abelmoschi</tp:taxon-name-part></tp:taxon-name></italic> (<named-content xmlns:xlink="http://www.w3.org/1999/xlink" content-type="dwc:institutional_code" xlink:title="Mae Fah Luang University Culture Collection" xlink:href="http://grbio.org/institution/mae-fah-luang-university-culture-collection" xlink:type="simple">MFLUCC</named-content> 24-0239) and the type strain of <italic><tp:taxon-name><tp:taxon-name-part taxon-name-part-type="genus" reg="Colletotrichum">Colletotrichum</tp:taxon-name-part><tp:taxon-name-part taxon-name-part-type="species" reg="tropicale">tropicale</tp:taxon-name-part></tp:taxon-name></italic> (CBS 124949, Holotype) and <italic><tp:taxon-name><tp:taxon-name-part taxon-name-part-type="genus" reg="Colletotrichum">Colletotrichum</tp:taxon-name-part><tp:taxon-name-part taxon-name-part-type="species" reg="makassarense">makassarense</tp:taxon-name-part></tp:taxon-name></italic> (CBS 143664, ex-type).</p></caption><table id="TID0EFWCK" rules="all"><tbody><tr><th rowspan="1" colspan="1"/><th rowspan="1" colspan="1">Conidiogenous cells</th><th rowspan="1" colspan="1">Conidia</th><th rowspan="1" colspan="1">Appressoria</th><th rowspan="1" colspan="1">Setae</th><th rowspan="1" colspan="1">Culture characteristics</th></tr><tr><td rowspan="1" colspan="1">
                    <bold><italic><tp:taxon-name><tp:taxon-name-part taxon-name-part-type="genus" reg="Colletotrichum">C.</tp:taxon-name-part><tp:taxon-name-part taxon-name-part-type="species" reg="abelmoschi">abelmoschi</tp:taxon-name-part></tp:taxon-name></italic> (<named-content xmlns:xlink="http://www.w3.org/1999/xlink" content-type="dwc:institutional_code" xlink:title="Mae Fah Luang University Culture Collection" xlink:href="http://grbio.org/institution/mae-fah-luang-university-culture-collection" xlink:type="simple">MFLUCC</named-content> 24-0239)</bold>
                  </td><td rowspan="1" colspan="1">cylindrical or doliiform, unbranched, guttulate, 6–18 × 2.2–4 μm</td><td rowspan="1" colspan="1">aseptate, straight, cylindrical, the apex and base rounded or tapered at one end, guttulate, 8.6–13.7 × 4.2–5.8 μm</td><td rowspan="1" colspan="1">ovoid, clavate, regular shape, or slightly irregular, brown to dark brown 4–12 × 5–7 μm</td><td rowspan="1" colspan="1">absent</td><td rowspan="1" colspan="1">60 mm after 7 d, circular shape, dull surface, entire edge, well-defined margin, with medium density, white to light grey</td></tr><tr><td rowspan="1" colspan="1">
                    <bold><italic><tp:taxon-name><tp:taxon-name-part taxon-name-part-type="genus" reg="Colletotrichum">C.</tp:taxon-name-part><tp:taxon-name-part taxon-name-part-type="species" reg="tropicale">tropicale</tp:taxon-name-part></tp:taxon-name></italic> (CBS 124949)</bold>
                  </td><td rowspan="1" colspan="1">cylindrical, monoblastic, tip with periclinal thickening, arising from a thin base of textura epidermoidea, 7–15 × 3.5–4.5 μm.</td><td rowspan="1" colspan="1">subcylindrical with rounded ends, rarely clavate, straight, with or without a slightly protuberant, flat basal abscission scar, 10.2–12.7 × 8.2–11.2 μm.</td><td rowspan="1" colspan="1">subglobose, clavate, fusiform; not lobed, terminal, 7.0–11.0 × 5.2–7.2 μm</td><td rowspan="1" colspan="1">rare</td><td rowspan="1" colspan="1">40–50 mm after 4 d, white to light grey, no diffusing pigment, conidiomata forming abundantly in concentric rings, conidial masses slimy, orange.</td></tr><tr><td rowspan="1" colspan="1">
                    <bold><italic><tp:taxon-name><tp:taxon-name-part taxon-name-part-type="genus" reg="Colletotrichum">C.</tp:taxon-name-part><tp:taxon-name-part taxon-name-part-type="species" reg="makassarense">makassarense</tp:taxon-name-part></tp:taxon-name></italic> (CBS 143664)</bold>
                  </td><td rowspan="1" colspan="1">subcylindrical, hyaline, smooth, phialidic with periclinal thickening, 7–25 × 3–4 μm.</td><td rowspan="1" colspan="1">hyaline, smooth, aseptate, subcylindrical, straight, apex obtuse, tapering at base to protruding truncate hilum, guttulate, 13–15× 4.5–5 μm.</td><td rowspan="1" colspan="1">subglobose, ellipsoidal, obovate, entire margin, 6–10.5 × 4–8.5 μm</td><td rowspan="1" colspan="1">present</td><td rowspan="1" colspan="1">45 mm after 7 d, surface smoke-grey, reverse olivaceous grey.</td></tr></tbody></table></table-wrap><fig id="F37" position="float" orientation="portrait"><object-id xmlns:xlink="http://www.w3.org/1999/xlink" content-type="doi" xlink:type="simple">10.3897/mycokeys.117.137112.figure1</object-id><object-id xmlns:xlink="http://www.w3.org/1999/xlink" content-type="arpha" xlink:type="simple">AEA18FCD-9526-5C96-9541-B8F985A68FCC</object-id><label>Figure 1.</label><caption><p>Phylogenetic tree of the <italic><tp:taxon-name><tp:taxon-name-part taxon-name-part-type="genus" reg="Colletotrichum">Colletotrichum</tp:taxon-name-part><tp:taxon-name-part taxon-name-part-type="species" reg="gloeosporioides">gloeosporioides</tp:taxon-name-part></tp:taxon-name></italic> species complex generated by maximum likelihood of combined ITS, <italic>gapdh</italic>, <italic>chs-1</italic>, <italic>act</italic>, and <italic>tub2</italic> sequence data. The ultrafast maximum likelihood (<abbrev xmlns:xlink="http://www.w3.org/1999/xlink" xlink:title="maximum likelihood" id="ABBRID0EPHBG" xlink:type="simple">ML</abbrev>) and maximum parsimony (<abbrev xmlns:xlink="http://www.w3.org/1999/xlink" xlink:title="maximum parsimony" id="ABBRID0ETHBG" xlink:type="simple">MP</abbrev>) bootstrap support values ≥50% (BT) as well as bayesian posterior probabilities ≥0.90 (<abbrev xmlns:xlink="http://www.w3.org/1999/xlink" xlink:title="Bayesian posterior probabilities" id="ABBRID0EXHBG" xlink:type="simple">BYPP</abbrev>) are shown, respectively, near the nodes. The ex-type strains are marked with an asterisk. The tree is rooted in <italic><tp:taxon-name><tp:taxon-name-part taxon-name-part-type="genus" reg="Colletotrichum">Colletotrichum</tp:taxon-name-part><tp:taxon-name-part taxon-name-part-type="species" reg="acidae">acidae</tp:taxon-name-part></tp:taxon-name></italic> (<named-content xmlns:xlink="http://www.w3.org/1999/xlink" content-type="dwc:institutional_code" xlink:title="Mae Fah Luang University Culture Collection" xlink:href="http://grbio.org/institution/mae-fah-luang-university-culture-collection" xlink:type="simple">MFLUCC</named-content> 17 2659) and <italic><tp:taxon-name><tp:taxon-name-part taxon-name-part-type="genus" reg="Colletotrichum">Colletotrichum</tp:taxon-name-part><tp:taxon-name-part taxon-name-part-type="species" reg="truncatum">truncatum</tp:taxon-name-part></tp:taxon-name></italic> (CBS 151 35).</p></caption><graphic xmlns:xlink="http://www.w3.org/1999/xlink" xlink:href="mycokeys-117-191-g001.jpg" position="float" orientation="portrait" xlink:type="simple" id="oo_1325272.jpg"><uri content-type="original_file" xlink:type="simple">https://binary.pensoft.net/fig/1325272</uri></graphic></fig><fig id="F1" position="float" orientation="portrait"><object-id xmlns:xlink="http://www.w3.org/1999/xlink" content-type="doi" xlink:type="simple">10.3897/mycokeys.117.137112.figure2</object-id><object-id xmlns:xlink="http://www.w3.org/1999/xlink" content-type="arpha" xlink:type="simple">CE109F11-55DF-5AD9-B513-F174C51C6187</object-id><label>Figure 2.</label><caption><p><italic><tp:taxon-name><tp:taxon-name-part taxon-name-part-type="genus" reg="Colletotrichum">Colletotrichum</tp:taxon-name-part><tp:taxon-name-part taxon-name-part-type="species" reg="abelmoschi">abelmoschi</tp:taxon-name-part></tp:taxon-name></italic> (<named-content xmlns:xlink="http://www.w3.org/1999/xlink" content-type="dwc:institutional_code" xlink:title="Mae Fah Luang University Culture Collection" xlink:href="http://grbio.org/institution/mae-fah-luang-university-culture-collection" xlink:type="simple">MFLUCC</named-content> 24-0239, holotype) <bold>a</bold> leaf and stem blight on okra <bold>b</bold> front and <bold>c</bold> back view of the colony on <abbrev xmlns:xlink="http://www.w3.org/1999/xlink" xlink:title="potato dextrose agar" id="ABBRID0EAKBG" xlink:type="simple">PDA</abbrev> after 5 days <bold>d</bold> acervuli on <abbrev xmlns:xlink="http://www.w3.org/1999/xlink" xlink:title="potato dextrose agar" id="ABBRID0EGKBG" xlink:type="simple">PDA</abbrev><bold>e–g</bold> conidiogenous cell <bold>h, i</bold> appressoria <bold>j–l</bold> conidia. Scale bars: 10 μm.</p></caption><graphic xmlns:xlink="http://www.w3.org/1999/xlink" xlink:href="mycokeys-117-191-g002.jpg" position="float" orientation="portrait" xlink:type="simple" id="oo_1325273.jpg"><uri content-type="original_file" xlink:type="simple">https://binary.pensoft.net/fig/1325273</uri></graphic></fig></tp:treatment-sec><ref-list><ref id="B91"><mixed-citation xmlns:xlink="http://www.w3.org/1999/xlink" xlink:type="simple"><person-group><name name-style="western"><surname>Rojas</surname><given-names>EI</given-names></name><name name-style="western"><surname>Rehner</surname><given-names>SA</given-names></name><name name-style="western"><surname>Samuels</surname><given-names>GJ</given-names></name><name name-style="western"><surname>Van Bael</surname><given-names>SA</given-names></name><name name-style="western"><surname>Herre</surname><given-names>EA</given-names></name><name name-style="western"><surname>Cannon</surname><given-names>P</given-names></name><name name-style="western"><surname>Chen</surname><given-names>R</given-names></name><name name-style="western"><surname>Pang</surname><given-names>J</given-names></name><name name-style="western"><surname>Wang</surname><given-names>R</given-names></name><name name-style="western"><surname>Zhang</surname><given-names>Y</given-names></name><name name-style="western"><surname>Peng</surname><given-names>YQ</given-names></name></person-group> (<year>2010</year>) <article-title><italic><tp:taxon-name><tp:taxon-name-part taxon-name-part-type="genus">Colletotrichum</tp:taxon-name-part><tp:taxon-name-part taxon-name-part-type="species">gloeosporioides</tp:taxon-name-part></tp:taxon-name></italic> s.l. associated with <italic><tp:taxon-name><tp:taxon-name-part taxon-name-part-type="genus">Theobroma</tp:taxon-name-part><tp:taxon-name-part taxon-name-part-type="species">cacao</tp:taxon-name-part></tp:taxon-name></italic> and other plants in Panamá: Multilocus phylogenies distinguish host-associated pathogens from asymptomatic endophytes.</article-title><source>Mycologia</source><volume>102</volume>(<issue>6</issue>): <fpage>1318</fpage>–<lpage>1338</lpage>. <ext-link xlink:href="10.3852/09-244" ext-link-type="doi" xlink:type="simple">https://doi.org/10.3852/09-244</ext-link></mixed-citation></ref><ref id="B24"><mixed-citation xmlns:xlink="http://www.w3.org/1999/xlink" xlink:type="simple"><person-group><name name-style="western"><surname>de Silva</surname><given-names>DD</given-names></name><name name-style="western"><surname>Groenewald</surname><given-names>JZ</given-names></name><name name-style="western"><surname>Crous</surname><given-names>PW</given-names></name><name name-style="western"><surname>Ades</surname><given-names>PK</given-names></name><name name-style="western"><surname>Nasruddin</surname><given-names>A</given-names></name><name name-style="western"><surname>Mongkolporn</surname><given-names>O</given-names></name><name name-style="western"><surname>Taylor</surname><given-names>PW</given-names></name></person-group> (<year>2019</year>) <article-title>Identification, prevalence and pathogenicity of <italic><tp:taxon-name><tp:taxon-name-part taxon-name-part-type="genus">Colletotrichum</tp:taxon-name-part></tp:taxon-name></italic> species causing anthracnose of <italic><tp:taxon-name><tp:taxon-name-part taxon-name-part-type="genus">Capsicum</tp:taxon-name-part><tp:taxon-name-part taxon-name-part-type="species">annuum</tp:taxon-name-part></tp:taxon-name></italic> in Asia.</article-title><source>IMA Fungus</source><volume>10</volume>: <fpage>1</fpage>–<lpage>32</lpage>. <ext-link xlink:href="10.1186/s43008-019-0001-y" ext-link-type="doi" xlink:type="simple">https://doi.org/10.1186/s43008-019-0001-y</ext-link></mixed-citation></ref><ref id="B7"><mixed-citation xmlns:xlink="http://www.w3.org/1999/xlink" xlink:type="simple"><person-group><name name-style="western"><surname>Batista</surname><given-names>IC</given-names></name><name name-style="western"><surname>Boari</surname><given-names>AD</given-names></name><name name-style="western"><surname>Kauffmann</surname><given-names>CM</given-names></name><name name-style="western"><surname>Nechet</surname><given-names>KD</given-names></name></person-group> (<year>2020</year>) <italic><tp:taxon-name><tp:taxon-name-part taxon-name-part-type="genus">Colletotrichum</tp:taxon-name-part><tp:taxon-name-part taxon-name-part-type="species">plurivorum</tp:taxon-name-part></tp:taxon-name></italic> causes anthracnose on okra in Brazil. Journal of Plant Pathology 102: 1331. <ext-link xlink:href="10.1007/s42161-020-00615-1" ext-link-type="doi" xlink:type="simple">https://doi.org/10.1007/s42161-020-00615-1</ext-link></mixed-citation></ref><ref id="B99"><mixed-citation xmlns:xlink="http://www.w3.org/1999/xlink" xlink:type="simple"><person-group><name name-style="western"><surname>Shi</surname><given-names>YX</given-names></name><name name-style="western"><surname>Zhang</surname><given-names>XH</given-names></name><name name-style="western"><surname>Zhao</surname><given-names>Q</given-names></name><name name-style="western"><surname>Li</surname><given-names>BJ</given-names></name></person-group> (<year>2019</year>) <article-title>First report of <italic><tp:taxon-name><tp:taxon-name-part taxon-name-part-type="genus">Colletotrichum</tp:taxon-name-part><tp:taxon-name-part taxon-name-part-type="species">gloeosporioides</tp:taxon-name-part></tp:taxon-name></italic> causing anthracnose on okra in China.</article-title><source>Plant Disease</source><volume>103</volume>(<issue>5</issue>): <fpage>1023</fpage>. <ext-link xlink:href="10.1094/PDIS-05-18-0878-PDN" ext-link-type="doi" xlink:type="simple">https://doi.org/10.1094/PDIS-05-18-0878-PDN</ext-link></mixed-citation></ref></ref-list></tp:taxon-treatment>
