# Supplementary material for: ﻿Pathogenic fungi (Sordariomycetes) associated with annual and perennial crops in Northern Thailand
Source: MycoKeys. 2025 May 9;117:191–265. doi: 10.3897/mycokeys.117.137112 (PMC12084813; doi:10.3897/mycokeys.117.137112)
Supplement: XML Treatment for Colletotrichum fructicola [file mycokeys.117.137112-treatment3.xml]

<!DOCTYPE tp:taxon-treatment
  PUBLIC "-//TaxonX//DTD Taxonomic Treatment Publishing DTD v0 20100105//EN" "tax-treatment-NSO.dtd">
<tp:taxon-treatment xmlns:tp="http://www.plazi.org/taxpub"><tp:treatment-meta><kwd-group><label>Taxon classification</label><kwd>
              <named-content content-type="kingdom">Fungi</named-content>
            </kwd><kwd>
              <named-content content-type="class">Sordariomycetes</named-content>
            </kwd><kwd>
              <named-content content-type="family">Glomerellaceae</named-content>
            </kwd></kwd-group><mixed-citation publication-type="journal"><person-group><name><surname>Fallahi</surname><given-names>Maryam</given-names></name><name><surname>Armand</surname><given-names>Alireza</given-names></name><name><surname>Al-Otibi</surname><given-names>Fatimah</given-names></name><name><surname>Hyde</surname><given-names>Kevin D.</given-names></name><name><surname>Jayawardena</surname><given-names>Ruvishika S.</given-names></name></person-group><article-title>﻿Pathogenic fungi (<tp:taxon-name><tp:taxon-name-part taxon-name-part-type="class">Sordariomycetes</tp:taxon-name-part></tp:taxon-name>) associated with annual and perennial crops in Northern Thailand</article-title><source>MycoKeys</source><day>09</day><month>05</month><year>2025</year><volume>117</volume><fpage>191</fpage><lpage>265</lpage><pub-id pub-id-type="doi">10.3897/mycokeys.117.137112</pub-id></mixed-citation></tp:treatment-meta><tp:nomenclature><label>﻿</label><tp:taxon-name>
            <object-id xmlns:xlink="http://www.w3.org/1999/xlink" content-type="arpha" xlink:type="simple">044C302D-C094-5275-8395-9218F07F7627</object-id>
            <tp:taxon-name-part taxon-name-part-type="genus" reg="Colletotrichum">Colletotrichum</tp:taxon-name-part>
            <tp:taxon-name-part taxon-name-part-type="species" reg="fructicola">fructicola</tp:taxon-name-part>
            <object-id xmlns:xlink="http://www.w3.org/1999/xlink" xlink:type="simple">Index Fungorum: IF515409</object-id>
            <object-id xmlns:xlink="http://www.w3.org/1999/xlink" xlink:type="simple">Facesoffungi Number: FoF06767</object-id>
          </tp:taxon-name><tp:taxon-authority>Prihast., L. Cai &amp; K.D. Hyde, Fungal Diversity 39: 96 (2009)</tp:taxon-authority><xref ref-type="fig" rid="F2">Fig. 3</xref></tp:nomenclature><tp:treatment-sec sec-type="description" id="SECID0EEMBG"><title>Description.</title><p>Pathogenic to jackfruit (<italic><tp:taxon-name><tp:taxon-name-part taxon-name-part-type="genus" reg="Artocarpus">Artocarpus</tp:taxon-name-part><tp:taxon-name-part taxon-name-part-type="species" reg="heterophyllus">heterophyllus</tp:taxon-name-part></tp:taxon-name></italic>) and causes brown leaf spots and anthracnose on the foliage. Sexual morph not observed. Acervulus semi-immersed. Conidiophores reduced to conidiogenous cells. Conidia hyaline, cylindrical, with rounded apices, 9–15 × 3–6 µm (mean = 13 × 4.6 μm, n = 40). Appressoria brown to dark brown, clavate, ovoid, and slightly irregular or regular in shape, 8–10 × 4–8 µm (mean = 8 × 4.5 μm, n = 20). Chlamydospores and Setae are absent.</p><fig id="F2" position="float" orientation="portrait"><object-id xmlns:xlink="http://www.w3.org/1999/xlink" content-type="doi" xlink:type="simple">10.3897/mycokeys.117.137112.figure3</object-id><object-id xmlns:xlink="http://www.w3.org/1999/xlink" content-type="arpha" xlink:type="simple">9A98139A-D990-5748-9F50-C288DFC0119E</object-id><label>Figure 3.</label><caption><p><italic><tp:taxon-name><tp:taxon-name-part taxon-name-part-type="genus" reg="Colletotrichum">Colletotrichum</tp:taxon-name-part><tp:taxon-name-part taxon-name-part-type="species" reg="fructicola">fructicola</tp:taxon-name-part></tp:taxon-name></italic> (<named-content xmlns:xlink="http://www.w3.org/1999/xlink" content-type="dwc:institutional_code" xlink:title="Mae Fah Luang University Culture Collection" xlink:href="http://grbio.org/institution/mae-fah-luang-university-culture-collection" xlink:type="simple">MFLUCC</named-content> 24-0240) <bold>a</bold> brown leaf spot on jackfruit <bold>b</bold> front, and <bold>c</bold> back view of the colony on <abbrev xmlns:xlink="http://www.w3.org/1999/xlink" xlink:title="potato dextrose agar" id="ABBRID0ESNBG" xlink:type="simple">PDA</abbrev> after 7 days <bold>d</bold> acervuli on <abbrev xmlns:xlink="http://www.w3.org/1999/xlink" xlink:title="potato dextrose agar" id="ABBRID0EYNBG" xlink:type="simple">PDA</abbrev><bold>e–g</bold> conidia <bold>h, i</bold> appressoria. Scale bars: 10 μm.</p></caption><graphic xmlns:xlink="http://www.w3.org/1999/xlink" xlink:href="mycokeys-117-191-g003.jpg" position="float" orientation="portrait" xlink:type="simple" id="oo_1325274.jpg"><uri content-type="original_file" xlink:type="simple">https://binary.pensoft.net/fig/1325274</uri></graphic></fig></tp:treatment-sec><tp:treatment-sec sec-type="description" id="SECID0EFOBG"><title>Culture characteristics.</title><p>Colonies on <abbrev xmlns:xlink="http://www.w3.org/1999/xlink" xlink:title="potato dextrose agar" id="ABBRID0ELOBG" xlink:type="simple">PDA</abbrev> reach 75 mm in diameter after 7 days of growth at 25 °C in the dark, cottony and circular with a dull surface and well-defined margin with medium density. The upper side is pale olivaceous grey in the center, smoke grey in the middle, and white at the margin. The reverse side shows circles of dull green with a greenish-grey color and a primrose margin.</p></tp:treatment-sec><tp:treatment-sec sec-type="material" id="SECID0EPOBG"><title>Material examined.</title><p>Thailand • Chiang Rai, Phan District, Sai Khao, on the leaf of jackfruit (<italic><tp:taxon-name><tp:taxon-name-part taxon-name-part-type="genus" reg="Artocarpus">Artocarpus</tp:taxon-name-part><tp:taxon-name-part taxon-name-part-type="species" reg="heterophyllus">heterophyllus</tp:taxon-name-part></tp:taxon-name></italic>), January 2023, Maryam Fallahi, dried culture MF57-3 (<named-content xmlns:xlink="http://www.w3.org/1999/xlink" content-type="dwc:institutional_code" xlink:title="Mae Fah Luang University Herbarium" xlink:href="http://grbio.org/institution/mae-fah-laung-university-herbarium" xlink:type="simple">MFLU</named-content> 24-0241), living culture <named-content xmlns:xlink="http://www.w3.org/1999/xlink" content-type="dwc:institutional_code" xlink:title="Mae Fah Luang University Culture Collection" xlink:href="http://grbio.org/institution/mae-fah-luang-university-culture-collection" xlink:type="simple">MFLUCC</named-content> 24-0240.</p></tp:treatment-sec><tp:treatment-sec sec-type="notes" id="SECID0EIPBG"><title>Notes.</title><p>Based on phylogenetic analysis, strain <named-content xmlns:xlink="http://www.w3.org/1999/xlink" content-type="dwc:institutional_code" xlink:title="Mae Fah Luang University Culture Collection" xlink:href="http://grbio.org/institution/mae-fah-luang-university-culture-collection" xlink:type="simple">MFLUCC</named-content> 24-0240 clustered in the same subclade as <italic><tp:taxon-name><tp:taxon-name-part taxon-name-part-type="genus" reg="Colletotrichum">Colletotrichum</tp:taxon-name-part><tp:taxon-name-part taxon-name-part-type="species" reg="fructicola">fructicola</tp:taxon-name-part></tp:taxon-name></italic> (ICMP 18581, ex-type) with 91% <abbrev xmlns:xlink="http://www.w3.org/1999/xlink" xlink:title="maximum likelihood" id="ABBRID0E4PBG" xlink:type="simple">ML</abbrev>, 91% <abbrev xmlns:xlink="http://www.w3.org/1999/xlink" xlink:title="maximum parsimony" id="ABBRID0EBQBG" xlink:type="simple">MP</abbrev> bootstrap support, and 1.0 <abbrev xmlns:xlink="http://www.w3.org/1999/xlink" xlink:title="Bayesian posterior probabilities" id="ABBRID0EFQBG" xlink:type="simple">BYPP</abbrev> (Fig. <xref ref-type="fig" rid="F37">1</xref>). The base pair differences between <italic><tp:taxon-name><tp:taxon-name-part taxon-name-part-type="genus" reg="Colletotrichum">C.</tp:taxon-name-part><tp:taxon-name-part taxon-name-part-type="species" reg="fructicola">fructicola</tp:taxon-name-part></tp:taxon-name></italic> (ICMP 18581, ex-type) and <italic><tp:taxon-name><tp:taxon-name-part taxon-name-part-type="genus" reg="Colletotrichum">C.</tp:taxon-name-part><tp:taxon-name-part taxon-name-part-type="species" reg="fructicola">fructicola</tp:taxon-name-part></tp:taxon-name></italic> (<named-content xmlns:xlink="http://www.w3.org/1999/xlink" content-type="dwc:institutional_code" xlink:title="Mae Fah Luang University Culture Collection" xlink:href="http://grbio.org/institution/mae-fah-luang-university-culture-collection" xlink:type="simple">MFLUCC</named-content> 24-0240) revealed no differences in ITS, <italic>gapdh</italic>, <italic>chs-1</italic>, <italic>act</italic>, and <italic>tub2</italic>. <italic><tp:taxon-name><tp:taxon-name-part taxon-name-part-type="genus" reg="Colletotrichum">Colletotrichum</tp:taxon-name-part><tp:taxon-name-part taxon-name-part-type="species" reg="fructicola">fructicola</tp:taxon-name-part></tp:taxon-name></italic> (<named-content xmlns:xlink="http://www.w3.org/1999/xlink" content-type="dwc:institutional_code" xlink:title="Mae Fah Luang University Culture Collection" xlink:href="http://grbio.org/institution/mae-fah-luang-university-culture-collection" xlink:type="simple">MFLUCC</named-content> 24-0240) is similar to <italic><tp:taxon-name><tp:taxon-name-part taxon-name-part-type="genus" reg="Colletotrichum">C.</tp:taxon-name-part><tp:taxon-name-part taxon-name-part-type="species" reg="fructicola">fructicola</tp:taxon-name-part></tp:taxon-name></italic> (<named-content xmlns:xlink="http://www.w3.org/1999/xlink" content-type="dwc:institutional_code" xlink:title="Mae Fah Luang University Herbarium" xlink:href="http://grbio.org/institution/mae-fah-laung-university-herbarium" xlink:type="simple">MFLU</named-content> 090228, holotype), although it produces slightly wider conidia with an L/W ratio of 2.8 (9–15 × 3–6 µm in <italic><tp:taxon-name><tp:taxon-name-part taxon-name-part-type="genus" reg="Colletotrichum">C.</tp:taxon-name-part><tp:taxon-name-part taxon-name-part-type="species" reg="fructicola">fructicola</tp:taxon-name-part></tp:taxon-name></italic> (<named-content xmlns:xlink="http://www.w3.org/1999/xlink" content-type="dwc:institutional_code" xlink:title="Mae Fah Luang University Culture Collection" xlink:href="http://grbio.org/institution/mae-fah-luang-university-culture-collection" xlink:type="simple">MFLUCC</named-content> 24-0240) vs. 9.7–14 × 3–4.3 μm in <italic><tp:taxon-name><tp:taxon-name-part taxon-name-part-type="genus" reg="Colletotrichum">C.</tp:taxon-name-part><tp:taxon-name-part taxon-name-part-type="species" reg="fructicola">fructicola</tp:taxon-name-part></tp:taxon-name></italic> (<named-content xmlns:xlink="http://www.w3.org/1999/xlink" content-type="dwc:institutional_code" xlink:title="Mae Fah Luang University Herbarium" xlink:href="http://grbio.org/institution/mae-fah-laung-university-herbarium" xlink:type="simple">MFLU</named-content> 090228)) (<xref ref-type="bibr" rid="B86">Prihastuti et al. 2009</xref>). <italic><tp:taxon-name><tp:taxon-name-part taxon-name-part-type="genus" reg="Colletotrichum">Colletotrichum</tp:taxon-name-part><tp:taxon-name-part taxon-name-part-type="species" reg="fructicola">fructicola</tp:taxon-name-part></tp:taxon-name></italic> has an extensive host range and geographical distribution (<xref ref-type="bibr" rid="B115">Weir et al. 2012</xref>; <xref ref-type="bibr" rid="B72">Norphanphoun and Hyde 2023</xref>). It was originally reported from coffee berries in Thailand (<xref ref-type="bibr" rid="B86">Prihastuti et al. 2009</xref>) and causes anthracnose, bitter rot, and leaf-spotting diseases in a wide range of woody or herbaceous plants (<xref ref-type="bibr" rid="B12">Bragard et al. 2021</xref>). <italic><tp:taxon-name><tp:taxon-name-part taxon-name-part-type="genus" reg="Colletotrichum">Colletotrichum</tp:taxon-name-part><tp:taxon-name-part taxon-name-part-type="species" reg="fructicola">fructicola</tp:taxon-name-part></tp:taxon-name></italic> is associated with jackfruit anthracnose worldwide, especially in Thailand (<xref ref-type="bibr" rid="B11">Borges et al. 2023</xref>). <italic><tp:taxon-name><tp:taxon-name-part taxon-name-part-type="genus" reg="Colletotrichum">Colletotrichum</tp:taxon-name-part><tp:taxon-name-part taxon-name-part-type="species" reg="artocarpicola">artocarpicola</tp:taxon-name-part></tp:taxon-name></italic> and <italic><tp:taxon-name><tp:taxon-name-part taxon-name-part-type="genus" reg="Colletotrichum">C.</tp:taxon-name-part><tp:taxon-name-part taxon-name-part-type="species" reg="gloeosporioides">gloeosporioides</tp:taxon-name-part></tp:taxon-name></italic> have been reported from jackfruit in northern Thailand (<xref ref-type="bibr" rid="B9">Bhunjun et al. 2019</xref>). In this study, <italic><tp:taxon-name><tp:taxon-name-part taxon-name-part-type="genus" reg="Colletotrichum">C.</tp:taxon-name-part><tp:taxon-name-part taxon-name-part-type="species" reg="fructicola">fructicola</tp:taxon-name-part></tp:taxon-name></italic> was isolated from jackfruit and described as a new host record in northern Thailand.</p></tp:treatment-sec><tp:treatment-sec><!--Section generated to contain objects referenced in tp:taxon-treatment.--><fig id="F37" position="float" orientation="portrait"><object-id xmlns:xlink="http://www.w3.org/1999/xlink" content-type="doi" xlink:type="simple">10.3897/mycokeys.117.137112.figure1</object-id><object-id xmlns:xlink="http://www.w3.org/1999/xlink" content-type="arpha" xlink:type="simple">AEA18FCD-9526-5C96-9541-B8F985A68FCC</object-id><label>Figure 1.</label><caption><p>Phylogenetic tree of the <italic><tp:taxon-name><tp:taxon-name-part taxon-name-part-type="genus" reg="Colletotrichum">Colletotrichum</tp:taxon-name-part><tp:taxon-name-part taxon-name-part-type="species" reg="gloeosporioides">gloeosporioides</tp:taxon-name-part></tp:taxon-name></italic> species complex generated by maximum likelihood of combined ITS, <italic>gapdh</italic>, <italic>chs-1</italic>, <italic>act</italic>, and <italic>tub2</italic> sequence data. The ultrafast maximum likelihood (<abbrev xmlns:xlink="http://www.w3.org/1999/xlink" xlink:title="maximum likelihood" id="ABBRID0EPHBG" xlink:type="simple">ML</abbrev>) and maximum parsimony (<abbrev xmlns:xlink="http://www.w3.org/1999/xlink" xlink:title="maximum parsimony" id="ABBRID0ETHBG" xlink:type="simple">MP</abbrev>) bootstrap support values ≥50% (BT) as well as bayesian posterior probabilities ≥0.90 (<abbrev xmlns:xlink="http://www.w3.org/1999/xlink" xlink:title="Bayesian posterior probabilities" id="ABBRID0EXHBG" xlink:type="simple">BYPP</abbrev>) are shown, respectively, near the nodes. The ex-type strains are marked with an asterisk. The tree is rooted in <italic><tp:taxon-name><tp:taxon-name-part taxon-name-part-type="genus" reg="Colletotrichum">Colletotrichum</tp:taxon-name-part><tp:taxon-name-part taxon-name-part-type="species" reg="acidae">acidae</tp:taxon-name-part></tp:taxon-name></italic> (<named-content xmlns:xlink="http://www.w3.org/1999/xlink" content-type="dwc:institutional_code" xlink:title="Mae Fah Luang University Culture Collection" xlink:href="http://grbio.org/institution/mae-fah-luang-university-culture-collection" xlink:type="simple">MFLUCC</named-content> 17 2659) and <italic><tp:taxon-name><tp:taxon-name-part taxon-name-part-type="genus" reg="Colletotrichum">Colletotrichum</tp:taxon-name-part><tp:taxon-name-part taxon-name-part-type="species" reg="truncatum">truncatum</tp:taxon-name-part></tp:taxon-name></italic> (CBS 151 35).</p></caption><graphic xmlns:xlink="http://www.w3.org/1999/xlink" xlink:href="mycokeys-117-191-g001.jpg" position="float" orientation="portrait" xlink:type="simple" id="oo_1325272.jpg"><uri content-type="original_file" xlink:type="simple">https://binary.pensoft.net/fig/1325272</uri></graphic></fig></tp:treatment-sec><ref-list><ref id="B86"><mixed-citation xmlns:xlink="http://www.w3.org/1999/xlink" xlink:type="simple"><person-group><name name-style="western"><surname>Prihastuti</surname><given-names>H</given-names></name><name name-style="western"><surname>Cai</surname><given-names>L</given-names></name><name name-style="western"><surname>Chen</surname><given-names>H</given-names></name><name name-style="western"><surname>McKenzie</surname><given-names>EH</given-names></name><name name-style="western"><surname>Hyde</surname><given-names>KD</given-names></name></person-group> (<year>2009</year>) <article-title>Characterization of <italic><tp:taxon-name><tp:taxon-name-part taxon-name-part-type="genus">Colletotrichum</tp:taxon-name-part></tp:taxon-name></italic> species associated with coffee berries in northern Thailand.</article-title><source>Fungal Diversity</source><volume>39</volume>(<issue>1</issue>): <fpage>89</fpage>–<lpage>109</lpage>.</mixed-citation></ref><ref id="B115"><mixed-citation xmlns:xlink="http://www.w3.org/1999/xlink" xlink:type="simple"><person-group><name name-style="western"><surname>Weir</surname><given-names>BS</given-names></name><name name-style="western"><surname>Johnston</surname><given-names>PR</given-names></name><name name-style="western"><surname>Damm</surname><given-names>U</given-names></name></person-group> (<year>2012</year>) <article-title>The <italic><tp:taxon-name><tp:taxon-name-part taxon-name-part-type="genus">Colletotrichum</tp:taxon-name-part><tp:taxon-name-part taxon-name-part-type="species">gloeosporioides</tp:taxon-name-part></tp:taxon-name></italic> species complex.</article-title><source>Studies in Mycology</source><volume>73</volume>: <fpage>115</fpage>–<lpage>180</lpage>. <ext-link xlink:href="10.3114/sim0011" ext-link-type="doi" xlink:type="simple">https://doi.org/10.3114/sim0011</ext-link></mixed-citation></ref><ref id="B72"><mixed-citation xmlns:xlink="http://www.w3.org/1999/xlink" xlink:type="simple"><person-group><name name-style="western"><surname>Norphanphoun</surname><given-names>C</given-names></name><name name-style="western"><surname>Hyde</surname><given-names>KD</given-names></name></person-group> (<year>2023</year>) <article-title>First report of <italic><tp:taxon-name><tp:taxon-name-part taxon-name-part-type="genus">Colletotrichum</tp:taxon-name-part><tp:taxon-name-part taxon-name-part-type="species">fructicola</tp:taxon-name-part></tp:taxon-name></italic>, <italic><tp:taxon-name><tp:taxon-name-part taxon-name-part-type="genus">C.</tp:taxon-name-part><tp:taxon-name-part taxon-name-part-type="species">rhizophorae</tp:taxon-name-part></tp:taxon-name></italic> sp. nov. and <italic><tp:taxon-name><tp:taxon-name-part taxon-name-part-type="genus">C.</tp:taxon-name-part><tp:taxon-name-part taxon-name-part-type="species">thailandica</tp:taxon-name-part></tp:taxon-name></italic> sp. nov. on mangrove in Thailand.</article-title><source>Pathogens (Basel, Switzerland)</source><volume>12</volume>(<issue>12</issue>): <fpage>1436</fpage>. <ext-link xlink:href="10.3390/pathogens12121436" ext-link-type="doi" xlink:type="simple">https://doi.org/10.3390/pathogens12121436</ext-link></mixed-citation></ref><ref id="B12"><mixed-citation xmlns:xlink="http://www.w3.org/1999/xlink" xlink:type="simple"><person-group><name name-style="western"><surname>Bragard</surname><given-names>C</given-names></name><name name-style="western"><surname>Dehnen‐Schmutz</surname><given-names>K</given-names></name><name name-style="western"><surname>Di Serio</surname><given-names>F</given-names></name><name name-style="western"><surname>Gonthier</surname><given-names>P</given-names></name><name name-style="western"><surname>Jacques</surname><given-names>MA</given-names></name><name name-style="western"><surname>Jaques Miret</surname><given-names>JA</given-names></name><name name-style="western"><surname>Justesen</surname><given-names>AF</given-names></name><name name-style="western"><surname>MacLeod</surname><given-names>A</given-names></name><name name-style="western"><surname>Magnusson</surname><given-names>CS</given-names></name><name name-style="western"><surname>Milonas</surname><given-names>P</given-names></name></person-group> (<year>2021</year>) Pest categorisation of <italic><tp:taxon-name><tp:taxon-name-part taxon-name-part-type="genus">Colletotrichum</tp:taxon-name-part><tp:taxon-name-part taxon-name-part-type="species">fructicola</tp:taxon-name-part></tp:taxon-name></italic>. EFSA Journal 19: 8. <ext-link xlink:href="10.2903/j.efsa.2021.6803" ext-link-type="doi" xlink:type="simple">https://doi.org/10.2903/j.efsa.2021.6803</ext-link></mixed-citation></ref><ref id="B11"><mixed-citation xmlns:xlink="http://www.w3.org/1999/xlink" xlink:type="simple"><person-group><name name-style="western"><surname>Borges</surname><given-names>RCF</given-names></name><name name-style="western"><surname>Rossato</surname><given-names>M</given-names></name><name name-style="western"><surname>Santos</surname><given-names>MDM</given-names></name><name name-style="western"><surname>dos Santos Vieira</surname><given-names>WA</given-names></name><name name-style="western"><surname>Câmara</surname><given-names>MP</given-names></name><name name-style="western"><surname>Reis</surname><given-names>A</given-names></name></person-group> (<year>2023</year>) <article-title>Characterization of <italic><tp:taxon-name><tp:taxon-name-part taxon-name-part-type="genus">Colletotrichum</tp:taxon-name-part></tp:taxon-name></italic> isolates causing anthracnose on <italic><tp:taxon-name><tp:taxon-name-part taxon-name-part-type="genus">Artocarpus</tp:taxon-name-part><tp:taxon-name-part taxon-name-part-type="species">heterophyllus</tp:taxon-name-part></tp:taxon-name></italic> in Brazil.</article-title><source>Journal of Plant Pathology</source><volume>105</volume>: <fpage>299</fpage>–<lpage>305</lpage>. <ext-link xlink:href="10.1007/s42161-022-01252-6" ext-link-type="doi" xlink:type="simple">https://doi.org/10.1007/s42161-022-01252-6</ext-link></mixed-citation></ref><ref id="B9"><mixed-citation xmlns:xlink="http://www.w3.org/1999/xlink" xlink:type="simple"><person-group><name name-style="western"><surname>Bhunjun</surname><given-names>CH</given-names></name><name name-style="western"><surname>Jayawardena</surname><given-names>R</given-names></name><name name-style="western"><surname>Wei</surname><given-names>D</given-names></name><name name-style="western"><surname>Huanraluek</surname><given-names>N</given-names></name><name name-style="western"><surname>Abeywickrama</surname><given-names>RD</given-names></name><name name-style="western"><surname>Jeewon</surname><given-names>R</given-names></name><name name-style="western"><surname>Monkai</surname><given-names>J</given-names></name><name name-style="western"><surname>Hyde</surname><given-names>KD</given-names></name></person-group> (<year>2019</year>) <article-title>Multigene phylogenetic characterisation of <italic><tp:taxon-name><tp:taxon-name-part taxon-name-part-type="genus">Colletotrichum</tp:taxon-name-part><tp:taxon-name-part taxon-name-part-type="species">artocarpicola</tp:taxon-name-part></tp:taxon-name></italic> sp. nov. from <italic><tp:taxon-name><tp:taxon-name-part taxon-name-part-type="genus">Artocarpus</tp:taxon-name-part><tp:taxon-name-part taxon-name-part-type="species">heterophyllus</tp:taxon-name-part></tp:taxon-name></italic> in northern Thailand.</article-title><source>Phytotaxa</source><volume>418</volume>(<issue>3</issue>): <fpage>273</fpage>–<lpage>286</lpage>. <ext-link xlink:href="10.11646/phytotaxa.418.3.3" ext-link-type="doi" xlink:type="simple">https://doi.org/10.11646/phytotaxa.418.3.3</ext-link></mixed-citation></ref></ref-list></tp:taxon-treatment>
