# Supplementary material for: ﻿Pathogenic fungi (Sordariomycetes) associated with annual and perennial crops in Northern Thailand
Source: MycoKeys. 2025 May 9;117:191–265. doi: 10.3897/mycokeys.117.137112 (PMC12084813; doi:10.3897/mycokeys.117.137112)
Supplement: XML Treatment for Colletotrichum siamense [file mycokeys.117.137112-treatment5.xml]

<!DOCTYPE tp:taxon-treatment
  PUBLIC "-//TaxonX//DTD Taxonomic Treatment Publishing DTD v0 20100105//EN" "tax-treatment-NSO.dtd">
<tp:taxon-treatment xmlns:tp="http://www.plazi.org/taxpub"><tp:treatment-meta><kwd-group><label>Taxon classification</label><kwd>
              <named-content content-type="kingdom">Fungi</named-content>
            </kwd><kwd>
              <named-content content-type="class">Sordariomycetes</named-content>
            </kwd><kwd>
              <named-content content-type="family">Glomerellaceae</named-content>
            </kwd></kwd-group><mixed-citation publication-type="journal"><person-group><name><surname>Fallahi</surname><given-names>Maryam</given-names></name><name><surname>Armand</surname><given-names>Alireza</given-names></name><name><surname>Al-Otibi</surname><given-names>Fatimah</given-names></name><name><surname>Hyde</surname><given-names>Kevin D.</given-names></name><name><surname>Jayawardena</surname><given-names>Ruvishika S.</given-names></name></person-group><article-title>﻿Pathogenic fungi (<tp:taxon-name><tp:taxon-name-part taxon-name-part-type="class">Sordariomycetes</tp:taxon-name-part></tp:taxon-name>) associated with annual and perennial crops in Northern Thailand</article-title><source>MycoKeys</source><day>09</day><month>05</month><year>2025</year><volume>117</volume><fpage>191</fpage><lpage>265</lpage><pub-id pub-id-type="doi">10.3897/mycokeys.117.137112</pub-id></mixed-citation></tp:treatment-meta><tp:nomenclature><label>﻿</label><tp:taxon-name>
            <object-id xmlns:xlink="http://www.w3.org/1999/xlink" content-type="arpha" xlink:type="simple">AE9ADE2C-030C-5003-AF1E-7177F6C8B83C</object-id>
            <tp:taxon-name-part taxon-name-part-type="genus" reg="Colletotrichum">Colletotrichum</tp:taxon-name-part>
            <tp:taxon-name-part taxon-name-part-type="species" reg="siamense">siamense</tp:taxon-name-part>
            <object-id xmlns:xlink="http://www.w3.org/1999/xlink" xlink:type="simple">Index Fungorum: IF515410</object-id>
            <object-id xmlns:xlink="http://www.w3.org/1999/xlink" xlink:type="simple">Facesoffungi Number: FoF03599</object-id>
          </tp:taxon-name><tp:taxon-authority>Prihast., L. Cai &amp; K.D. Hyde, Fungal Diversity 39: 98 (2009)</tp:taxon-authority><xref ref-type="fig" rid="F4">Fig. 5</xref></tp:nomenclature><tp:treatment-sec sec-type="description" id="SECID0EJFAI"><title>Description.</title><p>Pathogenic to black pepper (<italic><tp:taxon-name><tp:taxon-name-part taxon-name-part-type="genus" reg="Piper">Piper</tp:taxon-name-part><tp:taxon-name-part taxon-name-part-type="species" reg="nigrum">nigrum</tp:taxon-name-part></tp:taxon-name></italic>) and causes brown leaf spots on leaves. Sexual morph not observed. Conidiophores hyaline, branched, or unbranched. Conidiogenous cells hyaline, cylindrical 7–20 × 1–2 μm (mean = 14 × 1.5 μm, n = 15). Conidia hyaline, fusiform, obtuse to slightly rounded at the ends, and sometimes oblong, single-celled, smooth-walled, guttulate, 8–18.3 × 3–5 μm (mean = 15 × 4.3 μm, n = 40). Appressoria frequently form from mycelia in slide cultures, brown, ovoid, sometimes clavate, and turn complex with age, 5–10 × 4.5–6.5 μm (mean = 8 × 5.5 μm, n = 20). Chlamydospores and Setae are absent.</p><fig id="F4" position="float" orientation="portrait"><object-id xmlns:xlink="http://www.w3.org/1999/xlink" content-type="doi" xlink:type="simple">10.3897/mycokeys.117.137112.figure5</object-id><object-id xmlns:xlink="http://www.w3.org/1999/xlink" content-type="arpha" xlink:type="simple">44FBDBD7-15C1-5669-9F1C-6D42023AA414</object-id><label>Figure 5.</label><caption><p><italic><tp:taxon-name><tp:taxon-name-part taxon-name-part-type="genus" reg="Colletotrichum">Colletotrichum</tp:taxon-name-part><tp:taxon-name-part taxon-name-part-type="species" reg="siamense">siamense</tp:taxon-name-part></tp:taxon-name></italic> (<named-content xmlns:xlink="http://www.w3.org/1999/xlink" content-type="dwc:institutional_code" xlink:title="Mae Fah Luang University Culture Collection" xlink:href="http://grbio.org/institution/mae-fah-luang-university-culture-collection" xlink:type="simple">MFLUCC</named-content> 24-0235) <bold>a</bold> leaf of black pepper <bold>b</bold> front, and <bold>c</bold> back view of the colony on <abbrev xmlns:xlink="http://www.w3.org/1999/xlink" xlink:title="potato dextrose agar" id="ABBRID0EXGAI" xlink:type="simple">PDA</abbrev> after five days <bold>d</bold> acervuli on CLA <bold>e, f</bold> conidiophores and conidiogenous cells <bold>g–i</bold> conidia <bold>j–l</bold> appressoria. Scale bars: 20 μm (<bold>e–j</bold>); 10 μm (<bold>k–l</bold>).</p></caption><graphic xmlns:xlink="http://www.w3.org/1999/xlink" xlink:href="mycokeys-117-191-g005.jpg" position="float" orientation="portrait" xlink:type="simple" id="oo_1325276.jpg"><uri content-type="original_file" xlink:type="simple">https://binary.pensoft.net/fig/1325276</uri></graphic></fig></tp:treatment-sec><tp:treatment-sec sec-type="description" id="SECID0EMHAI"><title>Culture characteristics.</title><p>Colonies on <abbrev xmlns:xlink="http://www.w3.org/1999/xlink" xlink:title="potato dextrose agar" id="ABBRID0ESHAI" xlink:type="simple">PDA</abbrev> reach 70 mm in diameter after 7 days of growth at 25 °C in the dark, cottony, with medium density. The colony’s surface is covered with numerous small acervuli, with orange conidial ooze. The upper view is white to light grey, and the reverse is greyish to pale yellowish.</p></tp:treatment-sec><tp:treatment-sec sec-type="material" id="SECID0EWHAI"><title>Material examined.</title><p>Thailand • Chiang Rai Province, Phan District, Sai Khao. On a leaf of black pepper (<italic><tp:taxon-name><tp:taxon-name-part taxon-name-part-type="genus" reg="Piper">Piper</tp:taxon-name-part><tp:taxon-name-part taxon-name-part-type="species" reg="nigrum">nigrum</tp:taxon-name-part></tp:taxon-name></italic>), December 2022, Maryam Fallahi, dried culture MF21-4 (<named-content xmlns:xlink="http://www.w3.org/1999/xlink" content-type="dwc:institutional_code" xlink:title="Mae Fah Luang University Herbarium" xlink:href="http://grbio.org/institution/mae-fah-laung-university-herbarium" xlink:type="simple">MFLU</named-content> 24-0240), living culture, <named-content xmlns:xlink="http://www.w3.org/1999/xlink" content-type="dwc:institutional_code" xlink:title="Mae Fah Luang University Culture Collection" xlink:href="http://grbio.org/institution/mae-fah-luang-university-culture-collection" xlink:type="simple">MFLUCC</named-content> 24-0235 • Chiang Rai Province, Phan District, Sai Khao, on Brazil cherry (<italic><tp:taxon-name><tp:taxon-name-part taxon-name-part-type="genus" reg="Eugenia">Eugenia</tp:taxon-name-part><tp:taxon-name-part taxon-name-part-type="species" reg="brasiliensis">brasiliensis</tp:taxon-name-part></tp:taxon-name></italic>), December 2022, Maryam Fallahi, dried culture MF17-4 (<named-content xmlns:xlink="http://www.w3.org/1999/xlink" content-type="dwc:institutional_code" xlink:title="Mae Fah Luang University Herbarium" xlink:href="http://grbio.org/institution/mae-fah-laung-university-herbarium" xlink:type="simple">MFLU</named-content> 24-0239), living culture, <named-content xmlns:xlink="http://www.w3.org/1999/xlink" content-type="dwc:institutional_code" xlink:title="Mae Fah Luang University Culture Collection" xlink:href="http://grbio.org/institution/mae-fah-luang-university-culture-collection" xlink:type="simple">MFLUCC</named-content> 24-0234.</p></tp:treatment-sec><tp:treatment-sec sec-type="notes" id="SECID0ECJAI"><title>Notes.</title><p>On the phylogenetic tree, strains <named-content xmlns:xlink="http://www.w3.org/1999/xlink" content-type="dwc:institutional_code" xlink:title="Mae Fah Luang University Culture Collection" xlink:href="http://grbio.org/institution/mae-fah-luang-university-culture-collection" xlink:type="simple">MFLUCC</named-content> 24-0235 and <named-content xmlns:xlink="http://www.w3.org/1999/xlink" content-type="dwc:institutional_code" xlink:title="Mae Fah Luang University Culture Collection" xlink:href="http://grbio.org/institution/mae-fah-luang-university-culture-collection" xlink:type="simple">MFLUCC</named-content> 24-0234 were placed close to <italic><tp:taxon-name><tp:taxon-name-part taxon-name-part-type="genus" reg="Colletotrichum">Colletotrichum</tp:taxon-name-part><tp:taxon-name-part taxon-name-part-type="species" reg="siamense">siamense</tp:taxon-name-part></tp:taxon-name></italic> (ICMP 18578, ex-type) (Fig. <xref ref-type="fig" rid="F37">1</xref>). The base pair differences between <italic><tp:taxon-name><tp:taxon-name-part taxon-name-part-type="genus" reg="Colletotrichum">C.</tp:taxon-name-part><tp:taxon-name-part taxon-name-part-type="species" reg="siamense">siamense</tp:taxon-name-part></tp:taxon-name></italic> strains ICMP 18578 and <named-content xmlns:xlink="http://www.w3.org/1999/xlink" content-type="dwc:institutional_code" xlink:title="Mae Fah Luang University Culture Collection" xlink:href="http://grbio.org/institution/mae-fah-luang-university-culture-collection" xlink:type="simple">MFLUCC</named-content> 24-0235 revealed 0.9% (2/222 bp) differences in <italic>chs-1</italic>, 0.97% (2/206 bp) differences in <italic>act</italic>, 1.3% (5/366 bp) differences in <italic>tub2</italic>, and no difference in <italic>gapdh</italic> and ITS. Strain <named-content xmlns:xlink="http://www.w3.org/1999/xlink" content-type="dwc:institutional_code" xlink:title="Mae Fah Luang University Culture Collection" xlink:href="http://grbio.org/institution/mae-fah-luang-university-culture-collection" xlink:type="simple">MFLUCC</named-content> 24-0235 is similar to <italic><tp:taxon-name><tp:taxon-name-part taxon-name-part-type="genus" reg="Colletotrichum">C.</tp:taxon-name-part><tp:taxon-name-part taxon-name-part-type="species" reg="siamense">siamense</tp:taxon-name-part></tp:taxon-name></italic> (<named-content xmlns:xlink="http://www.w3.org/1999/xlink" content-type="dwc:institutional_code" xlink:title="Mae Fah Luang University Herbarium" xlink:href="http://grbio.org/institution/mae-fah-laung-university-herbarium" xlink:type="simple">MFLU</named-content> 090230, holotype) (<xref ref-type="bibr" rid="B86">Prihastuti et al. 2009</xref>). However, it produced slightly larger conidia with an L/W ratio = 3.5 (8–18.3 × 3–5 μm in <italic><tp:taxon-name><tp:taxon-name-part taxon-name-part-type="genus" reg="Colletotrichum">C.</tp:taxon-name-part><tp:taxon-name-part taxon-name-part-type="species" reg="siamense">siamense</tp:taxon-name-part></tp:taxon-name></italic> (<named-content xmlns:xlink="http://www.w3.org/1999/xlink" content-type="dwc:institutional_code" xlink:title="Mae Fah Luang University Culture Collection" xlink:href="http://grbio.org/institution/mae-fah-luang-university-culture-collection" xlink:type="simple">MFLUCC</named-content> 24-0235) vs. 7–18.3 × 3–4.3 μm (L/W ratio = 5) in <italic><tp:taxon-name><tp:taxon-name-part taxon-name-part-type="genus" reg="Colletotrichum">C.</tp:taxon-name-part><tp:taxon-name-part taxon-name-part-type="species" reg="siamense">siamense</tp:taxon-name-part></tp:taxon-name></italic> (<named-content xmlns:xlink="http://www.w3.org/1999/xlink" content-type="dwc:institutional_code" xlink:title="Mae Fah Luang University Herbarium" xlink:href="http://grbio.org/institution/mae-fah-laung-university-herbarium" xlink:type="simple">MFLU</named-content> 090230, holotype)) and larger appressoria (5–10 × 4.5–6.5 μm (L/W ratio = 1.4) in <italic><tp:taxon-name><tp:taxon-name-part taxon-name-part-type="genus" reg="Colletotrichum">C.</tp:taxon-name-part><tp:taxon-name-part taxon-name-part-type="species" reg="siamense">siamense</tp:taxon-name-part></tp:taxon-name></italic> (<named-content xmlns:xlink="http://www.w3.org/1999/xlink" content-type="dwc:institutional_code" xlink:title="Mae Fah Luang University Culture Collection" xlink:href="http://grbio.org/institution/mae-fah-luang-university-culture-collection" xlink:type="simple">MFLUCC</named-content> 24-0235) vs. 4.7–8.3 × 3.5–5 μm (L/W ratio = 1.6) in <italic><tp:taxon-name><tp:taxon-name-part taxon-name-part-type="genus" reg="Colletotrichum">C.</tp:taxon-name-part><tp:taxon-name-part taxon-name-part-type="species" reg="siamense">siamense</tp:taxon-name-part></tp:taxon-name></italic> (<named-content xmlns:xlink="http://www.w3.org/1999/xlink" content-type="dwc:institutional_code" xlink:title="Mae Fah Luang University Herbarium" xlink:href="http://grbio.org/institution/mae-fah-laung-university-herbarium" xlink:type="simple">MFLU</named-content> 090230)) (<xref ref-type="bibr" rid="B86">Prihastuti et al. 2009</xref>). Phylogenetically, <italic><tp:taxon-name><tp:taxon-name-part taxon-name-part-type="genus" reg="Colletotrichum">C.</tp:taxon-name-part><tp:taxon-name-part taxon-name-part-type="species" reg="siamense">siamense</tp:taxon-name-part></tp:taxon-name></italic> is closely related to <italic><tp:taxon-name><tp:taxon-name-part taxon-name-part-type="genus" reg="Colletotrichum">C.</tp:taxon-name-part><tp:taxon-name-part taxon-name-part-type="species" reg="asianum">asianum</tp:taxon-name-part></tp:taxon-name></italic>; however, morphologically, they are different (<xref ref-type="bibr" rid="B86">Prihastuti et al. 2009</xref>). <italic><tp:taxon-name><tp:taxon-name-part taxon-name-part-type="genus" reg="Colletotrichum">Colletotrichum</tp:taxon-name-part><tp:taxon-name-part taxon-name-part-type="species" reg="siamense">siamense</tp:taxon-name-part></tp:taxon-name></italic> has been reported as a pathogen on many host plants (<xref ref-type="bibr" rid="B106">Than et al. 2008</xref>; <xref ref-type="bibr" rid="B102">Talhinhas and Baroncelli 2021</xref>, <xref ref-type="bibr" rid="B103">2023</xref>). It was isolated from anthracnose leaf spot on black pepper in northeast India (<xref ref-type="bibr" rid="B111">Verma et al. 2023</xref>). To our knowledge, this is the first report of <italic><tp:taxon-name><tp:taxon-name-part taxon-name-part-type="genus" reg="Colletotrichum">C.</tp:taxon-name-part><tp:taxon-name-part taxon-name-part-type="species" reg="siamense">siamense</tp:taxon-name-part></tp:taxon-name></italic> on black pepper in Thailand.</p></tp:treatment-sec><tp:treatment-sec><!--Section generated to contain objects referenced in tp:taxon-treatment.--><fig id="F37" position="float" orientation="portrait"><object-id xmlns:xlink="http://www.w3.org/1999/xlink" content-type="doi" xlink:type="simple">10.3897/mycokeys.117.137112.figure1</object-id><object-id xmlns:xlink="http://www.w3.org/1999/xlink" content-type="arpha" xlink:type="simple">AEA18FCD-9526-5C96-9541-B8F985A68FCC</object-id><label>Figure 1.</label><caption><p>Phylogenetic tree of the <italic><tp:taxon-name><tp:taxon-name-part taxon-name-part-type="genus" reg="Colletotrichum">Colletotrichum</tp:taxon-name-part><tp:taxon-name-part taxon-name-part-type="species" reg="gloeosporioides">gloeosporioides</tp:taxon-name-part></tp:taxon-name></italic> species complex generated by maximum likelihood of combined ITS, <italic>gapdh</italic>, <italic>chs-1</italic>, <italic>act</italic>, and <italic>tub2</italic> sequence data. The ultrafast maximum likelihood (<abbrev xmlns:xlink="http://www.w3.org/1999/xlink" xlink:title="maximum likelihood" id="ABBRID0EPHBG" xlink:type="simple">ML</abbrev>) and maximum parsimony (<abbrev xmlns:xlink="http://www.w3.org/1999/xlink" xlink:title="maximum parsimony" id="ABBRID0ETHBG" xlink:type="simple">MP</abbrev>) bootstrap support values ≥50% (BT) as well as bayesian posterior probabilities ≥0.90 (<abbrev xmlns:xlink="http://www.w3.org/1999/xlink" xlink:title="Bayesian posterior probabilities" id="ABBRID0EXHBG" xlink:type="simple">BYPP</abbrev>) are shown, respectively, near the nodes. The ex-type strains are marked with an asterisk. The tree is rooted in <italic><tp:taxon-name><tp:taxon-name-part taxon-name-part-type="genus" reg="Colletotrichum">Colletotrichum</tp:taxon-name-part><tp:taxon-name-part taxon-name-part-type="species" reg="acidae">acidae</tp:taxon-name-part></tp:taxon-name></italic> (<named-content xmlns:xlink="http://www.w3.org/1999/xlink" content-type="dwc:institutional_code" xlink:title="Mae Fah Luang University Culture Collection" xlink:href="http://grbio.org/institution/mae-fah-luang-university-culture-collection" xlink:type="simple">MFLUCC</named-content> 17 2659) and <italic><tp:taxon-name><tp:taxon-name-part taxon-name-part-type="genus" reg="Colletotrichum">Colletotrichum</tp:taxon-name-part><tp:taxon-name-part taxon-name-part-type="species" reg="truncatum">truncatum</tp:taxon-name-part></tp:taxon-name></italic> (CBS 151 35).</p></caption><graphic xmlns:xlink="http://www.w3.org/1999/xlink" xlink:href="mycokeys-117-191-g001.jpg" position="float" orientation="portrait" xlink:type="simple" id="oo_1325272.jpg"><uri content-type="original_file" xlink:type="simple">https://binary.pensoft.net/fig/1325272</uri></graphic></fig></tp:treatment-sec><ref-list><ref id="B86"><mixed-citation xmlns:xlink="http://www.w3.org/1999/xlink" xlink:type="simple"><person-group><name name-style="western"><surname>Prihastuti</surname><given-names>H</given-names></name><name name-style="western"><surname>Cai</surname><given-names>L</given-names></name><name name-style="western"><surname>Chen</surname><given-names>H</given-names></name><name name-style="western"><surname>McKenzie</surname><given-names>EH</given-names></name><name name-style="western"><surname>Hyde</surname><given-names>KD</given-names></name></person-group> (<year>2009</year>) <article-title>Characterization of <italic><tp:taxon-name><tp:taxon-name-part taxon-name-part-type="genus">Colletotrichum</tp:taxon-name-part></tp:taxon-name></italic> species associated with coffee berries in northern Thailand.</article-title><source>Fungal Diversity</source><volume>39</volume>(<issue>1</issue>): <fpage>89</fpage>–<lpage>109</lpage>.</mixed-citation></ref><ref id="B106"><mixed-citation xmlns:xlink="http://www.w3.org/1999/xlink" xlink:type="simple"><person-group><name name-style="western"><surname>Than</surname><given-names>PP</given-names></name><name name-style="western"><surname>Prihastuti</surname><given-names>H</given-names></name><name name-style="western"><surname>Phoulivong</surname><given-names>S</given-names></name><name name-style="western"><surname>Taylor</surname><given-names>PWJ</given-names></name><name name-style="western"><surname>Hyde</surname><given-names>KD</given-names></name></person-group> (<year>2008</year>) <article-title>Chilli anthracnose diseasecaused by <tp:taxon-name><tp:taxon-name-part taxon-name-part-type="genus">Colletotrichum</tp:taxon-name-part></tp:taxon-name> species.</article-title><source>Journal of Zhejiang University-Science B</source><volume>9</volume>: <fpage>764</fpage>–<lpage>788</lpage>. <ext-link xlink:type="simple" ext-link-type="doi" xlink:href="10.1631/jzus.B0860007">https://doi.org/10.1631/jzus.B0860007</ext-link></mixed-citation></ref><ref id="B102"><mixed-citation xmlns:xlink="http://www.w3.org/1999/xlink" xlink:type="simple"><person-group><name name-style="western"><surname>Talhinhas</surname><given-names>P</given-names></name><name name-style="western"><surname>Baroncelli</surname><given-names>R</given-names></name></person-group> (<year>2021</year>) <article-title><italic><tp:taxon-name><tp:taxon-name-part taxon-name-part-type="genus">Colletotrichum</tp:taxon-name-part></tp:taxon-name></italic> species and complexes: Geographic distribution, host range and conservation status.</article-title><source>Fungal Diversity</source><volume>110</volume>(<issue>1</issue>): <fpage>109</fpage>–<lpage>198</lpage>. <ext-link xlink:href="10.1007/s13225-021-00491-9" ext-link-type="doi" xlink:type="simple">https://doi.org/10.1007/s13225-021-00491-9</ext-link></mixed-citation></ref><ref id="B103"><mixed-citation xmlns:xlink="http://www.w3.org/1999/xlink" xlink:type="simple"><person-group><name name-style="western"><surname>Talhinhas</surname><given-names>P</given-names></name><name name-style="western"><surname>Baroncelli</surname><given-names>R</given-names></name></person-group> (<year>2023</year>) Hosts of <italic><tp:taxon-name><tp:taxon-name-part taxon-name-part-type="genus">Colletotrichum</tp:taxon-name-part></tp:taxon-name></italic>. Mycosphere: Journal of Fungal Biology 14: 158–261. <ext-link xlink:href="10.5943/mycosphere/14/si2/4" ext-link-type="doi" xlink:type="simple">https://doi.org/10.5943/mycosphere/14/si2/4</ext-link></mixed-citation></ref><ref id="B111"><mixed-citation xmlns:xlink="http://www.w3.org/1999/xlink" xlink:type="simple"><person-group><name name-style="western"><surname>Verma</surname><given-names>R</given-names></name><name name-style="western"><surname>Das</surname><given-names>A</given-names></name><name name-style="western"><surname>Chakrawarti</surname><given-names>N</given-names></name><name name-style="western"><surname>Narzary</surname><given-names>PR</given-names></name><name name-style="western"><surname>Kaman</surname><given-names>P</given-names></name><name name-style="western"><surname>Sharma</surname><given-names>S</given-names></name></person-group> (<year>2023</year>) First report of Black Pepper (<italic><tp:taxon-name><tp:taxon-name-part taxon-name-part-type="genus">Piper</tp:taxon-name-part><tp:taxon-name-part taxon-name-part-type="species">nigrum</tp:taxon-name-part></tp:taxon-name></italic>) anthracnose caused by <italic><tp:taxon-name><tp:taxon-name-part taxon-name-part-type="genus">Colletotrichum</tp:taxon-name-part><tp:taxon-name-part taxon-name-part-type="species">siamense</tp:taxon-name-part></tp:taxon-name></italic> in North-East India. Plant Disease 107: 2249. <ext-link xlink:href="10.1094/PDIS-10-22-2401-PDN" ext-link-type="doi" xlink:type="simple">https://doi.org/10.1094/PDIS-10-22-2401-PDN</ext-link></mixed-citation></ref></ref-list></tp:taxon-treatment>
