# Supplementary material for: ﻿Pathogenic fungi (Sordariomycetes) associated with annual and perennial crops in Northern Thailand
Source: MycoKeys. 2025 May 9;117:191–265. doi: 10.3897/mycokeys.117.137112 (PMC12084813; doi:10.3897/mycokeys.117.137112)
Supplement: XML Treatment for Colletotrichum spaethianum [file mycokeys.117.137112-treatment7.xml]

<!DOCTYPE tp:taxon-treatment
  PUBLIC "-//TaxonX//DTD Taxonomic Treatment Publishing DTD v0 20100105//EN" "tax-treatment-NSO.dtd">
<tp:taxon-treatment xmlns:tp="http://www.plazi.org/taxpub"><tp:treatment-meta><kwd-group><label>Taxon classification</label><kwd>
              <named-content content-type="kingdom">Fungi</named-content>
            </kwd><kwd>
              <named-content content-type="class">Sordariomycetes</named-content>
            </kwd><kwd>
              <named-content content-type="family">Glomerellaceae</named-content>
            </kwd></kwd-group><mixed-citation publication-type="journal"><person-group><name><surname>Fallahi</surname><given-names>Maryam</given-names></name><name><surname>Armand</surname><given-names>Alireza</given-names></name><name><surname>Al-Otibi</surname><given-names>Fatimah</given-names></name><name><surname>Hyde</surname><given-names>Kevin D.</given-names></name><name><surname>Jayawardena</surname><given-names>Ruvishika S.</given-names></name></person-group><article-title>﻿Pathogenic fungi (<tp:taxon-name><tp:taxon-name-part taxon-name-part-type="class">Sordariomycetes</tp:taxon-name-part></tp:taxon-name>) associated with annual and perennial crops in Northern Thailand</article-title><source>MycoKeys</source><day>09</day><month>05</month><year>2025</year><volume>117</volume><fpage>191</fpage><lpage>265</lpage><pub-id pub-id-type="doi">10.3897/mycokeys.117.137112</pub-id></mixed-citation></tp:treatment-meta><tp:nomenclature><label>﻿</label><tp:taxon-name>
            <object-id xmlns:xlink="http://www.w3.org/1999/xlink" content-type="arpha" xlink:type="simple">1CE63D5B-0F7A-5DDB-9B61-F668CD207574</object-id>
            <tp:taxon-name-part taxon-name-part-type="genus" reg="Colletotrichum">Colletotrichum</tp:taxon-name-part>
            <tp:taxon-name-part taxon-name-part-type="species" reg="spaethianum">spaethianum</tp:taxon-name-part>
            <object-id xmlns:xlink="http://www.w3.org/1999/xlink" xlink:type="simple">Index Fungorum: IF514644</object-id>
            <object-id xmlns:xlink="http://www.w3.org/1999/xlink" xlink:type="simple">Facesoffungi Number: FoF05784</object-id>
          </tp:taxon-name><tp:taxon-authority>(Allesch.) Damm, P.F. Cannon &amp; Crous, Fungal Diversity 39: 74 (2009)</tp:taxon-authority><xref ref-type="fig" rid="F8">Fig. 9</xref></tp:nomenclature><tp:treatment-sec sec-type="description" id="SECID0EYABI"><title>Description.</title><p>Associated with brown leaf spot of edible canna (<italic><tp:taxon-name><tp:taxon-name-part taxon-name-part-type="genus" reg="Canna">Canna</tp:taxon-name-part><tp:taxon-name-part taxon-name-part-type="species" reg="indica">indica</tp:taxon-name-part></tp:taxon-name></italic>). Sexual morph not observed. Conidiomata acervulus, immersed or semi-immersed. Conidiophores formed directly on hyphae, hyaline, septate, and branched, up to 60 μm long. Conidiogenous cells enteroblastic, hyaline, cylindrical, slightly inflated, 8–18 × 2–3 μm. Conidia hyaline, smooth-walled, aseptate, slightly curved, 13–22 × 3.5–4 μm (mean = 17 × 3.6 μm, n = 20). Appressoria single or in loose groups, dark brown, irregular in shape, sometimes slightly lobed, smooth-walled 7–19 × 5–7.5 μm (mean = 13 × 6 μm, n = 30). Chlamydospores and Setae are absent.</p></tp:treatment-sec><tp:treatment-sec sec-type="description" id="SECID0EJBBI"><title>Culture characteristics.</title><p>Colonies on <abbrev xmlns:xlink="http://www.w3.org/1999/xlink" xlink:title="potato dextrose agar" id="ABBRID0EPBBI" xlink:type="simple">PDA</abbrev> reach 60 mm in diameter after 7 days of growth at 25 °C in the dark, circular, with dull surfaces and entire margins. The upper view is cottony with medium density, greyish-white in the center, flat, fluffy, and pinkish-white in other parts. The reverse has dark grey to orange pigmentation in the center and primrose in other parts.</p></tp:treatment-sec><tp:treatment-sec sec-type="material" id="SECID0ETBBI"><title>Material examined.</title><p>Thailand • Muang Chiang Mai, Mushroom Research Center, on edible canna (<italic><tp:taxon-name><tp:taxon-name-part taxon-name-part-type="genus" reg="Canna">Canna</tp:taxon-name-part><tp:taxon-name-part taxon-name-part-type="species" reg="indica">indica</tp:taxon-name-part></tp:taxon-name></italic>), 19 February 2023, Maryam Fallahi, dried culture MF140-1 (<named-content xmlns:xlink="http://www.w3.org/1999/xlink" content-type="dwc:institutional_code" xlink:title="Mae Fah Luang University Herbarium" xlink:href="http://grbio.org/institution/mae-fah-laung-university-herbarium" xlink:type="simple">MFLU</named-content> 24-0242), living culture, <named-content xmlns:xlink="http://www.w3.org/1999/xlink" content-type="dwc:institutional_code" xlink:title="Mae Fah Luang University Culture Collection" xlink:href="http://grbio.org/institution/mae-fah-luang-university-culture-collection" xlink:type="simple">MFLUCC</named-content> 24-0236.</p></tp:treatment-sec><tp:treatment-sec sec-type="notes" id="SECID0EMCBI"><title>Notes.</title><p>Based on the phylogenetic tree generated in this study, strain <named-content xmlns:xlink="http://www.w3.org/1999/xlink" content-type="dwc:institutional_code" xlink:title="Mae Fah Luang University Culture Collection" xlink:href="http://grbio.org/institution/mae-fah-luang-university-culture-collection" xlink:type="simple">MFLUCC</named-content> 24-0236 grouped with <italic><tp:taxon-name><tp:taxon-name-part taxon-name-part-type="genus" reg="Colletotrichum">Colletotrichum</tp:taxon-name-part><tp:taxon-name-part taxon-name-part-type="species" reg="spaethianum">spaethianum</tp:taxon-name-part></tp:taxon-name></italic> (CBS 167-49, ex-epitype) in the <italic><tp:taxon-name><tp:taxon-name-part taxon-name-part-type="genus" reg="Colletotrichum">C.</tp:taxon-name-part><tp:taxon-name-part taxon-name-part-type="species" reg="spaethianum">spaethianum</tp:taxon-name-part></tp:taxon-name></italic> species complex by 100% <abbrev xmlns:xlink="http://www.w3.org/1999/xlink" xlink:title="maximum likelihood" id="ABBRID0EMDBI" xlink:type="simple">ML</abbrev>, 100% <abbrev xmlns:xlink="http://www.w3.org/1999/xlink" xlink:title="maximum parsimony" id="ABBRID0EQDBI" xlink:type="simple">MP</abbrev> bootstrap support, and 1.0 <abbrev xmlns:xlink="http://www.w3.org/1999/xlink" xlink:title="Bayesian posterior probabilities" id="ABBRID0EUDBI" xlink:type="simple">BYPP</abbrev> (Fig. <xref ref-type="fig" rid="F7">8</xref>). The base pair differences between <italic><tp:taxon-name><tp:taxon-name-part taxon-name-part-type="genus" reg="Colletotrichum">C.</tp:taxon-name-part><tp:taxon-name-part taxon-name-part-type="species" reg="spaethianum">spaethianum</tp:taxon-name-part></tp:taxon-name></italic> strains <named-content xmlns:xlink="http://www.w3.org/1999/xlink" content-type="dwc:institutional_code" xlink:title="Mae Fah Luang University Culture Collection" xlink:href="http://grbio.org/institution/mae-fah-luang-university-culture-collection" xlink:type="simple">MFLUCC</named-content> 24-0236 and CBS 167-49 revealed no difference in ITS, <italic>gapdh</italic>, <italic>chs-1</italic>, <italic>act</italic>, and <italic>tub2</italic>. <italic><tp:taxon-name><tp:taxon-name-part taxon-name-part-type="genus" reg="Colletotrichum">Colletotrichum</tp:taxon-name-part><tp:taxon-name-part taxon-name-part-type="species" reg="spaethianum">spaethianum</tp:taxon-name-part></tp:taxon-name></italic> (<named-content xmlns:xlink="http://www.w3.org/1999/xlink" content-type="dwc:institutional_code" xlink:title="Mae Fah Luang University Culture Collection" xlink:href="http://grbio.org/institution/mae-fah-luang-university-culture-collection" xlink:type="simple">MFLUCC</named-content> 24-0236) is similar to <italic><tp:taxon-name><tp:taxon-name-part taxon-name-part-type="genus" reg="Colletotrichum">C.</tp:taxon-name-part><tp:taxon-name-part taxon-name-part-type="species" reg="spaethianum">spaethianum</tp:taxon-name-part></tp:taxon-name></italic> (CBS 167-49). However, it produced slightly larger conidiogenous cells with an L/W ratio = 6 (8–18 × 2–3 μm in <italic><tp:taxon-name><tp:taxon-name-part taxon-name-part-type="genus" reg="Colletotrichum">C.</tp:taxon-name-part><tp:taxon-name-part taxon-name-part-type="species" reg="spaethianum">spaethianum</tp:taxon-name-part></tp:taxon-name></italic> (<named-content xmlns:xlink="http://www.w3.org/1999/xlink" content-type="dwc:institutional_code" xlink:title="Mae Fah Luang University Culture Collection" xlink:href="http://grbio.org/institution/mae-fah-luang-university-culture-collection" xlink:type="simple">MFLUCC</named-content> 24-0236) vs. 6–16 × 3–4 μm (L/W ratio = 5.4) in <italic><tp:taxon-name><tp:taxon-name-part taxon-name-part-type="genus" reg="Colletotrichum">C.</tp:taxon-name-part><tp:taxon-name-part taxon-name-part-type="species" reg="spaethianum">spaethianum</tp:taxon-name-part></tp:taxon-name></italic> (CBS 167–49)) and bigger appressoria (7–19 × 5–7.5 μm (L/W ratio = 2.2) in <italic><tp:taxon-name><tp:taxon-name-part taxon-name-part-type="genus" reg="Colletotrichum">C.</tp:taxon-name-part><tp:taxon-name-part taxon-name-part-type="species" reg="spaethianum">spaethianum</tp:taxon-name-part></tp:taxon-name></italic> (<named-content xmlns:xlink="http://www.w3.org/1999/xlink" content-type="dwc:institutional_code" xlink:title="Mae Fah Luang University Culture Collection" xlink:href="http://grbio.org/institution/mae-fah-luang-university-culture-collection" xlink:type="simple">MFLUCC</named-content> 24-0236) vs. 7–9.5 × 5–7.5 μm (L/W ratio = 1.3) in <italic><tp:taxon-name><tp:taxon-name-part taxon-name-part-type="genus" reg="Colletotrichum">C.</tp:taxon-name-part><tp:taxon-name-part taxon-name-part-type="species" reg="spaethianum">spaethianum</tp:taxon-name-part></tp:taxon-name></italic> (CBS 167-49)) (<xref ref-type="bibr" rid="B22">Damm et al. 2009</xref>). Also, unlike <italic><tp:taxon-name><tp:taxon-name-part taxon-name-part-type="genus" reg="Colletotrichum">C.</tp:taxon-name-part><tp:taxon-name-part taxon-name-part-type="species" reg="spaethianum">spaethianum</tp:taxon-name-part></tp:taxon-name></italic> (CBS 167-49), setae were not observed in <italic><tp:taxon-name><tp:taxon-name-part taxon-name-part-type="genus" reg="Colletotrichum">C.</tp:taxon-name-part><tp:taxon-name-part taxon-name-part-type="species" reg="spaethianum">spaethianum</tp:taxon-name-part></tp:taxon-name></italic> (<named-content xmlns:xlink="http://www.w3.org/1999/xlink" content-type="dwc:institutional_code" xlink:title="Mae Fah Luang University Culture Collection" xlink:href="http://grbio.org/institution/mae-fah-luang-university-culture-collection" xlink:type="simple">MFLUCC</named-content> 24-0236) (<xref ref-type="bibr" rid="B22">Damm et al. 2009</xref>). In our phylogenetic analysis, <italic><tp:taxon-name><tp:taxon-name-part taxon-name-part-type="genus" reg="Colletotrichum">C.</tp:taxon-name-part><tp:taxon-name-part taxon-name-part-type="species" reg="spaethianum">spaethianum</tp:taxon-name-part></tp:taxon-name></italic> (CBS 167-49) clustered in a well-supported subclade with <italic><tp:taxon-name><tp:taxon-name-part taxon-name-part-type="genus" reg="Colletotrichum">C.</tp:taxon-name-part><tp:taxon-name-part taxon-name-part-type="species" reg="guizhouensis">guizhouensis</tp:taxon-name-part></tp:taxon-name></italic> (CGMCC 3.15112, ex-type), <italic><tp:taxon-name><tp:taxon-name-part taxon-name-part-type="genus" reg="Colletotrichum">C.</tp:taxon-name-part><tp:taxon-name-part taxon-name-part-type="species" reg="lilii">lilii</tp:taxon-name-part></tp:taxon-name></italic> (CBS 109214), and <italic><tp:taxon-name><tp:taxon-name-part taxon-name-part-type="genus" reg="Colletotrichum">C.</tp:taxon-name-part><tp:taxon-name-part taxon-name-part-type="species" reg="bicoloratum">bicoloratum</tp:taxon-name-part></tp:taxon-name></italic> (NN055229). <italic><tp:taxon-name><tp:taxon-name-part taxon-name-part-type="genus" reg="Colletotrichum">Colletotrichum</tp:taxon-name-part><tp:taxon-name-part taxon-name-part-type="species" reg="spaethianum">spaethianum</tp:taxon-name-part></tp:taxon-name></italic> is similar to the other three species in conidial shape and differs in setae, which usually have an acute tip and a cylindrical to conical base in C. <italic><tp:taxon-name><tp:taxon-name-part taxon-name-part-type="genus" reg="Colletotrichum"/><tp:taxon-name-part taxon-name-part-type="species" reg="spaethianum">spaethianum</tp:taxon-name-part></tp:taxon-name></italic>. The appressoria of <italic><tp:taxon-name><tp:taxon-name-part taxon-name-part-type="genus" reg="Colletotrichum">C.</tp:taxon-name-part><tp:taxon-name-part taxon-name-part-type="species" reg="spaethianum">spaethianum</tp:taxon-name-part></tp:taxon-name></italic> have an irregular outline that is more or less lobed (<xref ref-type="bibr" rid="B22">Damm et al. 2009</xref>). <italic><tp:taxon-name><tp:taxon-name-part taxon-name-part-type="genus" reg="Colletotrichum">Colletotrichum</tp:taxon-name-part><tp:taxon-name-part taxon-name-part-type="species" reg="spaethianum">spaethianum</tp:taxon-name-part></tp:taxon-name></italic> was first reported on dead stems of <italic><tp:taxon-name><tp:taxon-name-part taxon-name-part-type="genus" reg="Funkia">Funkia</tp:taxon-name-part><tp:taxon-name-part taxon-name-part-type="species" reg="univittata">univittata</tp:taxon-name-part></tp:taxon-name></italic> from Germany (<xref ref-type="bibr" rid="B22">Damm et al. 2009</xref>). It usually causes leaf spots and anthracnose on various hosts (<xref ref-type="bibr" rid="B54">Liu et al. 2020</xref>; <xref ref-type="bibr" rid="B57">Ma et al. 2020</xref>; <xref ref-type="bibr" rid="B100">Sun et al. 2020</xref>). This study provided the first host record for <italic><tp:taxon-name><tp:taxon-name-part taxon-name-part-type="genus" reg="Colletotrichum">C.</tp:taxon-name-part><tp:taxon-name-part taxon-name-part-type="species" reg="spaethianum">spaethianum</tp:taxon-name-part></tp:taxon-name></italic> on edible canna in Thailand.</p><fig id="F7" position="float" orientation="portrait"><object-id xmlns:xlink="http://www.w3.org/1999/xlink" content-type="doi" xlink:type="simple">10.3897/mycokeys.117.137112.figure8</object-id><object-id xmlns:xlink="http://www.w3.org/1999/xlink" content-type="arpha" xlink:type="simple">8D119A50-3AE9-5D76-AA54-9D98260BBEC4</object-id><label>Figure 8.</label><caption><p>Phylogenetic tree of the <italic><tp:taxon-name><tp:taxon-name-part taxon-name-part-type="genus" reg="Colletotrichum">Colletotrichum</tp:taxon-name-part><tp:taxon-name-part taxon-name-part-type="species" reg="spaethianum">spaethianum</tp:taxon-name-part></tp:taxon-name></italic> species complex generated by maximum likelihood of combined ITS, <italic>gapdh</italic>, <italic>chs-1</italic>, <italic>act</italic>, and <italic>tub2</italic> sequence data. The ultrafast maximum likelihood (<abbrev xmlns:xlink="http://www.w3.org/1999/xlink" xlink:title="maximum likelihood" id="ABBRID0EINBI" xlink:type="simple">ML</abbrev>) and maximum parsimony (<abbrev xmlns:xlink="http://www.w3.org/1999/xlink" xlink:title="maximum parsimony" id="ABBRID0EMNBI" xlink:type="simple">MP</abbrev>) bootstrap support values ≥50% (BT) as well as Bayesian posterior probabilities ≥0.90 (<abbrev xmlns:xlink="http://www.w3.org/1999/xlink" xlink:title="Bayesian posterior probabilities" id="ABBRID0EQNBI" xlink:type="simple">BYPP</abbrev>) are shown, respectively, near the nodes. The ex-type strains are marked with an asterisk. The tree is rooted in <italic><tp:taxon-name><tp:taxon-name-part taxon-name-part-type="genus" reg="Colletotrichum">Colletotrichum</tp:taxon-name-part><tp:taxon-name-part taxon-name-part-type="species" reg="bambusicola">bambusicola</tp:taxon-name-part></tp:taxon-name></italic> (CNUCC 307307).</p></caption><graphic xmlns:xlink="http://www.w3.org/1999/xlink" xlink:href="mycokeys-117-191-g008.jpg" position="float" orientation="portrait" xlink:type="simple" id="oo_1325279.jpg"><uri content-type="original_file" xlink:type="simple">https://binary.pensoft.net/fig/1325279</uri></graphic></fig><fig id="F8" position="float" orientation="portrait"><object-id xmlns:xlink="http://www.w3.org/1999/xlink" content-type="doi" xlink:type="simple">10.3897/mycokeys.117.137112.figure9</object-id><object-id xmlns:xlink="http://www.w3.org/1999/xlink" content-type="arpha" xlink:type="simple">93593B87-D5CC-533D-9B51-68E34F92025B</object-id><label>Figure 9.</label><caption><p><italic><tp:taxon-name><tp:taxon-name-part taxon-name-part-type="genus" reg="Colletotrichum">Colletotrichum</tp:taxon-name-part><tp:taxon-name-part taxon-name-part-type="species" reg="spaethianum">spaethianum</tp:taxon-name-part></tp:taxon-name></italic> (<named-content xmlns:xlink="http://www.w3.org/1999/xlink" content-type="dwc:institutional_code" xlink:title="Mae Fah Luang University Culture Collection" xlink:href="http://grbio.org/institution/mae-fah-luang-university-culture-collection" xlink:type="simple">MFLUCC</named-content> 24-0236) <bold>a</bold> brown leaf spot in edible canna <bold>b</bold> front and <bold>c</bold> back view of the colony on <abbrev xmlns:xlink="http://www.w3.org/1999/xlink" xlink:title="potato dextrose agar" id="ABBRID0EKPBI" xlink:type="simple">PDA</abbrev> after seven days <bold>d</bold> acervuli on <abbrev xmlns:xlink="http://www.w3.org/1999/xlink" xlink:title="potato dextrose agar" id="ABBRID0EQPBI" xlink:type="simple">PDA</abbrev><bold>e–g</bold> conidiophores and conidiogenous cells <bold>h–j, l, m</bold> conidia <bold>k, n, o</bold> appressoria. Scale bars: 10 μm.</p></caption><graphic xmlns:xlink="http://www.w3.org/1999/xlink" xlink:href="mycokeys-117-191-g009.jpg" position="float" orientation="portrait" xlink:type="simple" id="oo_1325280.jpg"><uri content-type="original_file" xlink:type="simple">https://binary.pensoft.net/fig/1325280</uri></graphic></fig></tp:treatment-sec><ref-list><ref id="B22"><mixed-citation xmlns:xlink="http://www.w3.org/1999/xlink" xlink:type="simple"><person-group><name name-style="western"><surname>Damm</surname><given-names>U</given-names></name><name name-style="western"><surname>Woudenberg</surname><given-names>JH</given-names></name><name name-style="western"><surname>Cannon</surname><given-names>PF</given-names></name><name name-style="western"><surname>Crous</surname><given-names>PW</given-names></name></person-group> (<year>2009</year>) <article-title><italic><tp:taxon-name><tp:taxon-name-part taxon-name-part-type="genus">Colletotrichum</tp:taxon-name-part></tp:taxon-name></italic> species with curved conidia from herbaceous hosts.</article-title><source>Fungal Diversity</source><volume>18</volume>(<issue>1</issue>): <fpage>39</fpage>–<lpage>45</lpage>.</mixed-citation></ref><ref id="B54"><mixed-citation xmlns:xlink="http://www.w3.org/1999/xlink" xlink:type="simple"><person-group><name name-style="western"><surname>Liu</surname><given-names>L</given-names></name><name name-style="western"><surname>Zhang</surname><given-names>L</given-names></name><name name-style="western"><surname>Qiu</surname><given-names>P</given-names></name><name name-style="western"><surname>Wang</surname><given-names>Y</given-names></name><name name-style="western"><surname>Liu</surname><given-names>Y</given-names></name><name name-style="western"><surname>Li</surname><given-names>Y</given-names></name><name name-style="western"><surname>Gao</surname><given-names>J</given-names></name><name name-style="western"><surname>Hsiang</surname><given-names>T</given-names></name></person-group> (<year>2020</year>) Leaf spot of <italic><tp:taxon-name><tp:taxon-name-part taxon-name-part-type="genus">Polygonatum</tp:taxon-name-part><tp:taxon-name-part taxon-name-part-type="species">odoratum</tp:taxon-name-part></tp:taxon-name></italic> caused by <italic><tp:taxon-name><tp:taxon-name-part taxon-name-part-type="genus">Colletotrichum</tp:taxon-name-part><tp:taxon-name-part taxon-name-part-type="species">spaethianum</tp:taxon-name-part></tp:taxon-name></italic>. Journal of General Plant Pathology 86: 157–161. <ext-link xlink:href="10.1007/s10327-019-00903-4" ext-link-type="doi" xlink:type="simple">https://doi.org/10.1007/s10327-019-00903-4</ext-link></mixed-citation></ref><ref id="B57"><mixed-citation xmlns:xlink="http://www.w3.org/1999/xlink" xlink:type="simple"><person-group><name name-style="western"><surname>Ma</surname><given-names>J</given-names></name><name name-style="western"><surname>Xiao</surname><given-names>X</given-names></name><name name-style="western"><surname>Wang</surname><given-names>X</given-names></name><name name-style="western"><surname>Guo</surname><given-names>M</given-names></name></person-group> (<year>2020</year>) <article-title><italic><tp:taxon-name><tp:taxon-name-part taxon-name-part-type="genus">Colletotrichum</tp:taxon-name-part><tp:taxon-name-part taxon-name-part-type="species">spaethianum</tp:taxon-name-part></tp:taxon-name></italic> causing anthracnose on <italic><tp:taxon-name><tp:taxon-name-part taxon-name-part-type="genus">Polygonatum</tp:taxon-name-part><tp:taxon-name-part taxon-name-part-type="species">cyrtonema</tp:taxon-name-part></tp:taxon-name></italic> in Anhui Province, China.</article-title><source>Plant Disease</source><volume>105</volume>(<issue>2</issue>): <fpage>509</fpage>. <ext-link xlink:href="10.1094/PDIS-04-20-0778-PDN" ext-link-type="doi" xlink:type="simple">https://doi.org/10.1094/PDIS-04-20-0778-PDN</ext-link></mixed-citation></ref><ref id="B100"><mixed-citation xmlns:xlink="http://www.w3.org/1999/xlink" xlink:type="simple"><person-group><name name-style="western"><surname>Sun</surname><given-names>H</given-names></name><name name-style="western"><surname>Sun</surname><given-names>L</given-names></name><name name-style="western"><surname>Hong</surname><given-names>Y</given-names></name><name name-style="western"><surname>Liang</surname><given-names>Y</given-names></name></person-group> (<year>2020</year>) First report of anthracnose on <italic><tp:taxon-name><tp:taxon-name-part taxon-name-part-type="genus">Hosta</tp:taxon-name-part><tp:taxon-name-part taxon-name-part-type="species">ventricosa</tp:taxon-name-part></tp:taxon-name></italic> caused by <italic><tp:taxon-name><tp:taxon-name-part taxon-name-part-type="genus">Colletotrichum</tp:taxon-name-part><tp:taxon-name-part taxon-name-part-type="species">spaethianum</tp:taxon-name-part></tp:taxon-name></italic> in China. Crop Protection (Guildford, Surrey) 131: 105104. <ext-link xlink:href="10.1016/j.cropro.2020.105104" ext-link-type="doi" xlink:type="simple">https://doi.org/10.1016/j.cropro.2020.105104</ext-link></mixed-citation></ref></ref-list></tp:taxon-treatment>
