# Supplementary material for: ﻿Pathogenic fungi (Sordariomycetes) associated with annual and perennial crops in Northern Thailand
Source: MycoKeys. 2025 May 9;117:191–265. doi: 10.3897/mycokeys.117.137112 (PMC12084813; doi:10.3897/mycokeys.117.137112)
Supplement: XML Treatment for Diaporthe sennicola [file mycokeys.117.137112-treatment9.xml]

<!DOCTYPE tp:taxon-treatment
  PUBLIC "-//TaxonX//DTD Taxonomic Treatment Publishing DTD v0 20100105//EN" "tax-treatment-NSO.dtd">
<tp:taxon-treatment xmlns:tp="http://www.plazi.org/taxpub"><tp:treatment-meta><kwd-group><label>Taxon classification</label><kwd>
              <named-content content-type="kingdom">Fungi</named-content>
            </kwd><kwd>
              <named-content content-type="class">Sordariomycetes</named-content>
            </kwd><kwd>
              <named-content content-type="family">Diaporthaceae</named-content>
            </kwd></kwd-group><mixed-citation publication-type="journal"><person-group><name><surname>Fallahi</surname><given-names>Maryam</given-names></name><name><surname>Armand</surname><given-names>Alireza</given-names></name><name><surname>Al-Otibi</surname><given-names>Fatimah</given-names></name><name><surname>Hyde</surname><given-names>Kevin D.</given-names></name><name><surname>Jayawardena</surname><given-names>Ruvishika S.</given-names></name></person-group><article-title>﻿Pathogenic fungi (<tp:taxon-name><tp:taxon-name-part taxon-name-part-type="class">Sordariomycetes</tp:taxon-name-part></tp:taxon-name>) associated with annual and perennial crops in Northern Thailand</article-title><source>MycoKeys</source><day>09</day><month>05</month><year>2025</year><volume>117</volume><fpage>191</fpage><lpage>265</lpage><pub-id pub-id-type="doi">10.3897/mycokeys.117.137112</pub-id></mixed-citation></tp:treatment-meta><tp:nomenclature><label>﻿</label><tp:taxon-name>
            <object-id xmlns:xlink="http://www.w3.org/1999/xlink" content-type="arpha" xlink:type="simple">9414B57E-9A05-501F-BB15-C92009E75748</object-id>
            <tp:taxon-name-part taxon-name-part-type="genus" reg="Diaporthe">Diaporthe</tp:taxon-name-part>
            <tp:taxon-name-part taxon-name-part-type="species" reg="sennicola">sennicola</tp:taxon-name-part>
            <object-id xmlns:xlink="http://www.w3.org/1999/xlink" xlink:type="simple">Index Fungorum: IF820453</object-id>
          </tp:taxon-name><tp:taxon-authority>C.M. Tian &amp; Qin Yang, Phytotaxa 302(2): 150 (2017)</tp:taxon-authority><xref ref-type="fig" rid="F10">Fig. 11</xref></tp:nomenclature><tp:treatment-sec sec-type="description" id="SECID0EBVBI"><title>Description.</title><p>Pathogenic to okra (<italic><tp:taxon-name><tp:taxon-name-part taxon-name-part-type="genus" reg="Abelmoschus">Abelmoschus</tp:taxon-name-part><tp:taxon-name-part taxon-name-part-type="species" reg="esculentus">esculentus</tp:taxon-name-part></tp:taxon-name></italic>) and causes brown stem lesion (canker) of the stem. Sexual morph not observed. Conidiomata pycnidial, immersed, scattered, circular, or ovoid in shape, with single, undivided loculus. Ectostromatic disc dark brown, flat, elliptical. Conidiophores hyaline, branched, phialidic, straight or partially curved, narrowing towards the apex, 11.5–17 × 1–1.6 μm (12.7 × 1.3 μm, n = 20). Conidiogenous cells hyaline, phialidic, straight, or partially curved. Alpha conidia hyaline, aseptate, elliptic, biguttulate, 5–9 × 1.3–2.7 μm (6.5 × 2.3 μm, n = 40). Beta and gamma conidia are absent.</p></tp:treatment-sec><tp:treatment-sec sec-type="description" id="SECID0ESVBI"><title>Culture characteristics.</title><p>Colonies on <abbrev xmlns:xlink="http://www.w3.org/1999/xlink" xlink:title="potato dextrose agar" id="ABBRID0EYVBI" xlink:type="simple">PDA</abbrev> reach 50–55 mm in diameter after 7 days of growth at 25 °C in the dark, flat, and white, turning into greyish rose with age. Compact, furcate mycelium is erratically distributed over the agar surface, edge irregular .</p></tp:treatment-sec><tp:treatment-sec sec-type="material" id="SECID0E3VBI"><title>Material examined.</title><p>Thailand • Sakon Nakhon Province, Mueang Sakon Nakhon District, on stem lesion of okra (<italic><tp:taxon-name><tp:taxon-name-part taxon-name-part-type="genus" reg="Abelmoschus">Abelmoschus</tp:taxon-name-part><tp:taxon-name-part taxon-name-part-type="species" reg="esculentus">esculentus</tp:taxon-name-part></tp:taxon-name></italic>), February 2023, Maryam Fallahi, dried culture MF148-2 (<named-content xmlns:xlink="http://www.w3.org/1999/xlink" content-type="dwc:institutional_code" xlink:title="Mae Fah Luang University Herbarium" xlink:href="http://grbio.org/institution/mae-fah-laung-university-herbarium" xlink:type="simple">MFLU</named-content> 24-0243), living culture, <named-content xmlns:xlink="http://www.w3.org/1999/xlink" content-type="dwc:institutional_code" xlink:title="Mae Fah Luang University Culture Collection" xlink:href="http://grbio.org/institution/mae-fah-luang-university-culture-collection" xlink:type="simple">MFLUCC</named-content> 24-0241.</p></tp:treatment-sec><tp:treatment-sec sec-type="notes" id="SECID0EVWBI"><title>Notes.</title><p>In the phylogenetic tree generated in this study, strain <named-content xmlns:xlink="http://www.w3.org/1999/xlink" content-type="dwc:institutional_code" xlink:title="Mae Fah Luang University Culture Collection" xlink:href="http://grbio.org/institution/mae-fah-luang-university-culture-collection" xlink:type="simple">MFLUCC</named-content> 24-0241 clustered with strains of <italic><tp:taxon-name><tp:taxon-name-part taxon-name-part-type="genus" reg="Diaporthe">Diaporthe</tp:taxon-name-part><tp:taxon-name-part taxon-name-part-type="species" reg="sennicola">sennicola</tp:taxon-name-part></tp:taxon-name></italic> (CFCC 51634 (ex-type) and CFCC 51635) with 100% <abbrev xmlns:xlink="http://www.w3.org/1999/xlink" xlink:title="maximum likelihood" id="ABBRID0ETXBI" xlink:type="simple">ML</abbrev> bootstrap support, and 1.0 <abbrev xmlns:xlink="http://www.w3.org/1999/xlink" xlink:title="Bayesian posterior probabilities" id="ABBRID0EXXBI" xlink:type="simple">BYPP</abbrev> (Fig. <xref ref-type="fig" rid="F9">10</xref>). The base pair differences between <italic><tp:taxon-name><tp:taxon-name-part taxon-name-part-type="genus" reg="Diaporthe">D.</tp:taxon-name-part><tp:taxon-name-part taxon-name-part-type="species" reg="sennicola">sennicola</tp:taxon-name-part></tp:taxon-name></italic> strains <named-content xmlns:xlink="http://www.w3.org/1999/xlink" content-type="dwc:institutional_code" xlink:title="Mae Fah Luang University Culture Collection" xlink:href="http://grbio.org/institution/mae-fah-luang-university-culture-collection" xlink:type="simple">MFLUCC</named-content> 24-0241 and ex-type CFCC 51634 revealed 2.4% (11/455 bp) differences in ITS, 2.9% (8/276 bp) differences in <italic>tef1</italic>, 2.8% (13/464 bp) differences in <italic>tub2</italic>, and 0.4% (2/455 bp) differences in <italic>cal</italic>. The sequence data of <italic>his3</italic> is not available for <italic><tp:taxon-name><tp:taxon-name-part taxon-name-part-type="genus" reg="Diaporthe">D.</tp:taxon-name-part><tp:taxon-name-part taxon-name-part-type="species" reg="sennicola">sennicola</tp:taxon-name-part></tp:taxon-name></italic> (CFCC 51634). <italic><tp:taxon-name><tp:taxon-name-part taxon-name-part-type="genus" reg="Diaporthe">Diaporthe</tp:taxon-name-part><tp:taxon-name-part taxon-name-part-type="species" reg="sennicola">sennicola</tp:taxon-name-part></tp:taxon-name></italic> (<named-content xmlns:xlink="http://www.w3.org/1999/xlink" content-type="dwc:institutional_code" xlink:title="Mae Fah Luang University Culture Collection" xlink:href="http://grbio.org/institution/mae-fah-luang-university-culture-collection" xlink:type="simple">MFLUCC</named-content> 24-0241) is similar to <italic><tp:taxon-name><tp:taxon-name-part taxon-name-part-type="genus" reg="Diaporthe">D.</tp:taxon-name-part><tp:taxon-name-part taxon-name-part-type="species" reg="sennicola">sennicola</tp:taxon-name-part></tp:taxon-name></italic> (BJFC-S1368, holotype) (<xref ref-type="bibr" rid="B119">Yang et al. 2017</xref>). Based on phylogenetic analyses conducted by <xref ref-type="bibr" rid="B74">Norphanphoun et al. (2022)</xref>, it was clustered in the <italic><tp:taxon-name><tp:taxon-name-part taxon-name-part-type="genus" reg="Diaporthe">D.</tp:taxon-name-part><tp:taxon-name-part taxon-name-part-type="species" reg="alnea">alnea</tp:taxon-name-part></tp:taxon-name></italic> species complex. In the phylogenetic tree of Dong et al. (2020), <italic><tp:taxon-name><tp:taxon-name-part taxon-name-part-type="genus" reg="Diaporthe">D.</tp:taxon-name-part><tp:taxon-name-part taxon-name-part-type="species" reg="sennicola">sennicola</tp:taxon-name-part></tp:taxon-name></italic> is similar to <italic><tp:taxon-name><tp:taxon-name-part taxon-name-part-type="genus" reg="Diaporthe">D.</tp:taxon-name-part><tp:taxon-name-part taxon-name-part-type="species" reg="clausenae">clausenae</tp:taxon-name-part></tp:taxon-name></italic>. However, <italic><tp:taxon-name><tp:taxon-name-part taxon-name-part-type="genus" reg="Diaporthe">D.</tp:taxon-name-part><tp:taxon-name-part taxon-name-part-type="species" reg="clausenae">clausenae</tp:taxon-name-part></tp:taxon-name></italic> can be distinguished from <italic><tp:taxon-name><tp:taxon-name-part taxon-name-part-type="genus" reg="Diaporthe">D.</tp:taxon-name-part><tp:taxon-name-part taxon-name-part-type="species" reg="sennicola">sennicola</tp:taxon-name-part></tp:taxon-name></italic> by the presence of 2–4 large or small guttules in alpha conidia, as well as the presence of beta conidia (<xref ref-type="bibr" rid="B39">Hongsanan et al. 2023</xref>). This study identifies okra as a new host for <italic><tp:taxon-name><tp:taxon-name-part taxon-name-part-type="genus" reg="Diaporthe">D.</tp:taxon-name-part><tp:taxon-name-part taxon-name-part-type="species" reg="sennicola">sennicola</tp:taxon-name-part></tp:taxon-name></italic>.</p><fig id="F9" position="float" orientation="portrait"><object-id xmlns:xlink="http://www.w3.org/1999/xlink" content-type="doi" xlink:type="simple">10.3897/mycokeys.117.137112.figure10</object-id><object-id xmlns:xlink="http://www.w3.org/1999/xlink" content-type="arpha" xlink:type="simple">A8347968-BEBC-574B-AD0E-F7CA8EE30386</object-id><label>Figure 10.</label><caption><p>Phylogenetic tree of the <italic><tp:taxon-name><tp:taxon-name-part taxon-name-part-type="genus" reg="Diaporthe">Diaporthe</tp:taxon-name-part><tp:taxon-name-part taxon-name-part-type="species" reg="alnea">alnea</tp:taxon-name-part></tp:taxon-name></italic> species complex generated by maximum likelihood of combined ITS, <italic>tef1</italic>, <italic>tub2</italic>, <italic>cal</italic>, and <italic>his3</italic> sequence data. The ultrafast maximum likelihood (<abbrev xmlns:xlink="http://www.w3.org/1999/xlink" xlink:title="maximum likelihood" id="ABBRID0EN4BI" xlink:type="simple">ML</abbrev>) bootstrap support values ≥50% (BT) and bayesian posterior probabilities ≥0.90 (<abbrev xmlns:xlink="http://www.w3.org/1999/xlink" xlink:title="Bayesian posterior probabilities" id="ABBRID0ER4BI" xlink:type="simple">BYPP</abbrev>) are shown, respectively, near the nodes. The ex-type strains are marked with an asterisk. The tree is rooted in <italic><tp:taxon-name><tp:taxon-name-part taxon-name-part-type="genus" reg="Diaporthe">Diaporthe</tp:taxon-name-part><tp:taxon-name-part taxon-name-part-type="species" reg="rhoina">rhoina</tp:taxon-name-part></tp:taxon-name></italic> (CBS 146.27) and <italic><tp:taxon-name><tp:taxon-name-part taxon-name-part-type="genus" reg="Diaporthe">Diaporthe</tp:taxon-name-part><tp:taxon-name-part taxon-name-part-type="species" reg="varians">varians</tp:taxon-name-part></tp:taxon-name></italic> (LC8112).</p></caption><graphic xmlns:xlink="http://www.w3.org/1999/xlink" xlink:href="mycokeys-117-191-g010.jpg" position="float" orientation="portrait" xlink:type="simple" id="oo_1325281.jpg"><uri content-type="original_file" xlink:type="simple">https://binary.pensoft.net/fig/1325281</uri></graphic></fig><fig id="F10" position="float" orientation="portrait"><object-id xmlns:xlink="http://www.w3.org/1999/xlink" content-type="doi" xlink:type="simple">10.3897/mycokeys.117.137112.figure11</object-id><object-id xmlns:xlink="http://www.w3.org/1999/xlink" content-type="arpha" xlink:type="simple">74ED09C9-E819-54E2-A886-94E28EFB0C6A</object-id><label>Figure 11.</label><caption><p><italic><tp:taxon-name><tp:taxon-name-part taxon-name-part-type="genus" reg="Diaporthe">Diaporthe</tp:taxon-name-part><tp:taxon-name-part taxon-name-part-type="species" reg="sennicola">sennicola</tp:taxon-name-part></tp:taxon-name></italic> (<named-content xmlns:xlink="http://www.w3.org/1999/xlink" content-type="dwc:institutional_code" xlink:title="Mae Fah Luang University Culture Collection" xlink:href="http://grbio.org/institution/mae-fah-luang-university-culture-collection" xlink:type="simple">MFLUCC</named-content> 24-0241) <bold>a</bold> brown stem lesion (canker) on okra <bold>b</bold> front and <bold>c</bold> back view of the colony on <abbrev xmlns:xlink="http://www.w3.org/1999/xlink" xlink:title="potato dextrose agar" id="ABBRID0EW6BI" xlink:type="simple">PDA</abbrev> after ten days <bold>d</bold> front and <bold>e</bold> back view of the colony on <abbrev xmlns:xlink="http://www.w3.org/1999/xlink" xlink:title="potato dextrose agar" id="ABBRID0E56BI" xlink:type="simple">PDA</abbrev> after 60 days <bold>f, g</bold> conidiomata <bold>h–j</bold> section view of conidiomata <bold>k, l</bold> conidiophores <bold>m, n</bold> alpha conidia. Scale bars: 100 μm <bold>(h–j)</bold>; 50 μm <bold>(k</bold>); 20 μm <bold>(l)</bold>; 10 μm (<bold>m</bold>); 5 μm <bold>(n, o)</bold>.</p></caption><graphic xmlns:xlink="http://www.w3.org/1999/xlink" xlink:href="mycokeys-117-191-g011.jpg" position="float" orientation="portrait" xlink:type="simple" id="oo_1325282.jpg"><uri content-type="original_file" xlink:type="simple">https://binary.pensoft.net/fig/1325282</uri></graphic></fig></tp:treatment-sec><ref-list><ref id="B119"><mixed-citation xmlns:xlink="http://www.w3.org/1999/xlink" xlink:type="simple"><person-group><name name-style="western"><surname>Yang</surname><given-names>Q</given-names></name><name name-style="western"><surname>Fan</surname><given-names>XL</given-names></name><name name-style="western"><surname>Du</surname><given-names>Z</given-names></name><name name-style="western"><surname>Tian</surname><given-names>CM</given-names></name></person-group> (<year>2017</year>) <article-title><italic><tp:taxon-name><tp:taxon-name-part taxon-name-part-type="genus">Diaporthe</tp:taxon-name-part></tp:taxon-name></italic> species occurring on <italic><tp:taxon-name><tp:taxon-name-part taxon-name-part-type="genus">Senna</tp:taxon-name-part><tp:taxon-name-part taxon-name-part-type="species">bicapsularis</tp:taxon-name-part></tp:taxon-name></italic> in southern China, with descriptions of two new species.</article-title><source>Phytotaxa</source><volume>302</volume>(<issue>2</issue>): <fpage>145</fpage>–<lpage>155</lpage>. <ext-link xlink:href="10.11646/phytotaxa.302.2.4" ext-link-type="doi" xlink:type="simple">https://doi.org/10.11646/phytotaxa.302.2.4</ext-link></mixed-citation></ref><ref id="B74"><mixed-citation xmlns:xlink="http://www.w3.org/1999/xlink" xlink:type="simple"><person-group><name name-style="western"><surname>Norphanphoun</surname><given-names>C</given-names></name><name name-style="western"><surname>Gentekaki</surname><given-names>E</given-names></name><name name-style="western"><surname>Hongsanan</surname><given-names>S</given-names></name><name name-style="western"><surname>Jayawardena</surname><given-names>R</given-names></name><name name-style="western"><surname>Senanayake</surname><given-names>IC</given-names></name><name name-style="western"><surname>Manawasinghe</surname><given-names>IS</given-names></name><name name-style="western"><surname>Abeywickrama</surname><given-names>PD</given-names></name><name name-style="western"><surname>Bhunjun</surname><given-names>CS</given-names></name><name name-style="western"><surname>Hyde</surname><given-names>KD</given-names></name></person-group> (<year>2022</year>) <article-title><italic><tp:taxon-name><tp:taxon-name-part taxon-name-part-type="genus">Diaporthe</tp:taxon-name-part></tp:taxon-name></italic>: Formalizing the species-group concept.</article-title><source>Mycosphere: Journal of Fungal Biology</source><volume>13</volume>(<issue>1</issue>): <fpage>752</fpage>–<lpage>819</lpage>. <ext-link xlink:href="10.5943/mycosphere/13/1/9" ext-link-type="doi" xlink:type="simple">https://doi.org/10.5943/mycosphere/13/1/9</ext-link></mixed-citation></ref><ref id="B39"><mixed-citation xmlns:xlink="http://www.w3.org/1999/xlink" xlink:type="simple"><person-group><name name-style="western"><surname>Hongsanan</surname><given-names>S</given-names></name><name name-style="western"><surname>Norphanphoun</surname><given-names>C</given-names></name><name name-style="western"><surname>Senanayake</surname><given-names>IC</given-names></name><name name-style="western"><surname>Jayawardena</surname><given-names>RS</given-names></name><name name-style="western"><surname>Manawasinghe</surname><given-names>IS</given-names></name><name name-style="western"><surname>Abeywickrama</surname><given-names>PD</given-names></name><name name-style="western"><surname>Khuna</surname><given-names>S</given-names></name><name name-style="western"><surname>Suwannarach</surname><given-names>N</given-names></name><name name-style="western"><surname>Senwanna</surname><given-names>C</given-names></name><name name-style="western"><surname>Monkai</surname><given-names>J</given-names></name><name name-style="western"><surname>Hyde</surname><given-names>KD</given-names></name></person-group> (<year>2023</year>) <article-title>Annotated notes on <italic><tp:taxon-name><tp:taxon-name-part taxon-name-part-type="genus">Diaporthe</tp:taxon-name-part></tp:taxon-name></italic> species.</article-title><source>Mycosphere: Journal of Fungal Biology</source><volume>14</volume>: <fpage>918</fpage>–<lpage>1189</lpage>. <ext-link xlink:href="10.5943/mycosphere/14/1/12" ext-link-type="doi" xlink:type="simple">https://doi.org/10.5943/mycosphere/14/1/12</ext-link></mixed-citation></ref></ref-list></tp:taxon-treatment>
