# Supplementary material for: ﻿Pathogenic fungi (Sordariomycetes) associated with annual and perennial crops in Northern Thailand
Source: MycoKeys. 2025 May 9;117:191–265. doi: 10.3897/mycokeys.117.137112 (PMC12084813; doi:10.3897/mycokeys.117.137112)
Supplement: XML Treatment for Diaporthe fistulosi [file mycokeys.117.137112-treatment10.xml]

<!DOCTYPE tp:taxon-treatment
  PUBLIC "-//TaxonX//DTD Taxonomic Treatment Publishing DTD v0 20100105//EN" "tax-treatment-NSO.dtd">
<tp:taxon-treatment xmlns:tp="http://www.plazi.org/taxpub"><tp:treatment-meta><kwd-group><label>Taxon classification</label><kwd>
              <named-content content-type="kingdom">Fungi</named-content>
            </kwd><kwd>
              <named-content content-type="class">Sordariomycetes</named-content>
            </kwd><kwd>
              <named-content content-type="family">Diaporthaceae</named-content>
            </kwd></kwd-group><mixed-citation publication-type="journal"><person-group><name><surname>Fallahi</surname><given-names>Maryam</given-names></name><name><surname>Armand</surname><given-names>Alireza</given-names></name><name><surname>Al-Otibi</surname><given-names>Fatimah</given-names></name><name><surname>Hyde</surname><given-names>Kevin D.</given-names></name><name><surname>Jayawardena</surname><given-names>Ruvishika S.</given-names></name></person-group><article-title>﻿Pathogenic fungi (<tp:taxon-name><tp:taxon-name-part taxon-name-part-type="class">Sordariomycetes</tp:taxon-name-part></tp:taxon-name>) associated with annual and perennial crops in Northern Thailand</article-title><source>MycoKeys</source><day>09</day><month>05</month><year>2025</year><volume>117</volume><fpage>191</fpage><lpage>265</lpage><pub-id pub-id-type="doi">10.3897/mycokeys.117.137112</pub-id></mixed-citation></tp:treatment-meta><tp:nomenclature><label>﻿</label><tp:taxon-name>
            <object-id xmlns:xlink="http://www.w3.org/1999/xlink" content-type="arpha" xlink:type="simple">1B075291-99B4-5A5E-98C6-DB33089DBCCA</object-id>
            <tp:taxon-name-part taxon-name-part-type="genus" reg="Diaporthe">Diaporthe</tp:taxon-name-part>
            <tp:taxon-name-part taxon-name-part-type="species" reg="fistulosi">fistulosi</tp:taxon-name-part>
            <object-id xmlns:xlink="http://www.w3.org/1999/xlink" xlink:type="simple">Index Fungorum: IF903265</object-id>
          </tp:taxon-name><tp:taxon-authority>Fallahi, Jayawar. &amp; K.D. Hyde</tp:taxon-authority><tp:taxon-status xmlns:xlink="http://www.w3.org/1999/xlink" xlink:type="simple">sp. nov.</tp:taxon-status><xref ref-type="fig" rid="F11">Fig. 13</xref></tp:nomenclature><tp:treatment-sec sec-type="etymology" id="SECID0EGCCI"><title>Etymology.</title><p>‘<italic><tp:taxon-name><tp:taxon-name-part taxon-name-part-type="genus" reg="Diaporthe"/><tp:taxon-name-part taxon-name-part-type="species" reg="fistulosi">fistulosi</tp:taxon-name-part></tp:taxon-name></italic>’ refers to the host plant species from which the fungus was isolated.</p></tp:treatment-sec><tp:treatment-sec sec-type="description" id="SECID0EWCCI"><title>Description.</title><p>Pathogenic to spring onion (<italic><tp:taxon-name><tp:taxon-name-part taxon-name-part-type="genus" reg="Allium">Allium</tp:taxon-name-part><tp:taxon-name-part taxon-name-part-type="species" reg="fistulosum">fistulosum</tp:taxon-name-part></tp:taxon-name></italic>) and causes basal rot and wilting symptoms on infected plants. Sexual morph not observed. Pycnidia immersed with black neck, slightly elongated. Conidiophores densely aggregated, unbranched, hyaline, subcylindrical, straight to sinuous, 6.5–17.5 × 1.5–2.5 μm (mean = 13 × 1.5 μm, n = 10). The conidiogenous cells phialidic, terminal, slightly tapering towards the apex. Paraphyses elongate above the conidiophores, hyaline, smooth, cylindrical, septate, unbranched, 10–20 × 2–2.5 μm (mean = 15 × 2.3 μm, n = 15). Beta conidia filiform, curved at one tip, hyaline, aseptate, rounded at tips, 15–25 × 1–1.4 μm (23 × 1 μm, n = 40). Alpha and gamma conidia are absent.</p></tp:treatment-sec><tp:treatment-sec sec-type="description" id="SECID0EHDCI"><title>Culture characteristics.</title><p>Colonies on <abbrev xmlns:xlink="http://www.w3.org/1999/xlink" xlink:title="potato dextrose agar" id="ABBRID0ENDCI" xlink:type="simple">PDA</abbrev> reach 65–70 mm in diameter after 7 days of growth at 25 °C in the dark, covered with plenteous greyish-white villous aerial mycelium after 7 days. The reverse is slightly reddish-yellow in the center, with black fruiting bodies with age.</p></tp:treatment-sec><tp:treatment-sec sec-type="material" id="SECID0ERDCI"><title>Material examined.</title><p>Thailand • Chiang Rai Province, Mueang Chiang Rai District, Doi Hang, spring onion (<italic><tp:taxon-name><tp:taxon-name-part taxon-name-part-type="genus" reg="Allium">Allium</tp:taxon-name-part><tp:taxon-name-part taxon-name-part-type="species" reg="fistulosum">fistulosum</tp:taxon-name-part></tp:taxon-name></italic>), February 2023, Maryam Fallahi, dried culture MF112-3 (<named-content xmlns:xlink="http://www.w3.org/1999/xlink" content-type="dwc:institutional_code" xlink:title="Mae Fah Luang University Herbarium" xlink:href="http://grbio.org/institution/mae-fah-laung-university-herbarium" xlink:type="simple">MFLU</named-content> 24-0261, holotype), ex-holotype culture, <named-content xmlns:xlink="http://www.w3.org/1999/xlink" content-type="dwc:institutional_code" xlink:title="Mae Fah Luang University Culture Collection" xlink:href="http://grbio.org/institution/mae-fah-luang-university-culture-collection" xlink:type="simple">MFLUCC</named-content> 24-0244.</p></tp:treatment-sec><tp:treatment-sec sec-type="notes" id="SECID0EKECI"><title>Notes.</title><p>Based on phylogenetic analysis of ITS, <italic>tef1</italic>, <italic>tub2</italic>, <italic>cal</italic>, and <italic>his3</italic> sequence data, the strain <named-content xmlns:xlink="http://www.w3.org/1999/xlink" content-type="dwc:institutional_code" xlink:title="Mae Fah Luang University Culture Collection" xlink:href="http://grbio.org/institution/mae-fah-luang-university-culture-collection" xlink:type="simple">MFLUCC</named-content> 24-0244 formed a distinct branch within the subclade containing <italic><tp:taxon-name><tp:taxon-name-part taxon-name-part-type="genus" reg="Diaporthe">Diaporthe</tp:taxon-name-part><tp:taxon-name-part taxon-name-part-type="species" reg="pterocarpicola">pterocarpicola</tp:taxon-name-part></tp:taxon-name></italic> (<named-content xmlns:xlink="http://www.w3.org/1999/xlink" content-type="dwc:institutional_code" xlink:title="Mae Fah Luang University Culture Collection" xlink:href="http://grbio.org/institution/mae-fah-luang-university-culture-collection" xlink:type="simple">MFLUCC</named-content> 10-0580a [ex-type] and <named-content xmlns:xlink="http://www.w3.org/1999/xlink" content-type="dwc:institutional_code" xlink:title="Mae Fah Luang University Culture Collection" xlink:href="http://grbio.org/institution/mae-fah-luang-university-culture-collection" xlink:type="simple">MFLUCC</named-content> 10-0580b) in the <italic><tp:taxon-name><tp:taxon-name-part taxon-name-part-type="genus" reg="Diaporthe">Diaporthe</tp:taxon-name-part><tp:taxon-name-part taxon-name-part-type="species" reg="arecae">arecae</tp:taxon-name-part></tp:taxon-name></italic> species complex, supported by 100% <abbrev xmlns:xlink="http://www.w3.org/1999/xlink" xlink:title="maximum likelihood" id="ABBRID0E1FCI" xlink:type="simple">ML</abbrev> bootstrap and 1.0 <abbrev xmlns:xlink="http://www.w3.org/1999/xlink" xlink:title="Bayesian posterior probabilities" id="ABBRID0E5FCI" xlink:type="simple">BYPP</abbrev> (Fig. <xref ref-type="fig" rid="F36">12</xref>). It is introduced here as a new species, <italic><tp:taxon-name><tp:taxon-name-part taxon-name-part-type="genus" reg="Diaporthe">Diaporthe</tp:taxon-name-part><tp:taxon-name-part taxon-name-part-type="species" reg="fistulosi">fistulosi</tp:taxon-name-part></tp:taxon-name></italic>. The base pair differences between <italic><tp:taxon-name><tp:taxon-name-part taxon-name-part-type="genus" reg="Diaporthe">D.</tp:taxon-name-part><tp:taxon-name-part taxon-name-part-type="species" reg="fistulosi">fistulosi</tp:taxon-name-part></tp:taxon-name></italic> strains <named-content xmlns:xlink="http://www.w3.org/1999/xlink" content-type="dwc:institutional_code" xlink:title="Mae Fah Luang University Culture Collection" xlink:href="http://grbio.org/institution/mae-fah-luang-university-culture-collection" xlink:type="simple">MFLUCC</named-content> 24-0244 (ex-holotype) and <named-content xmlns:xlink="http://www.w3.org/1999/xlink" content-type="dwc:institutional_code" xlink:title="Mae Fah Luang University Culture Collection" xlink:href="http://grbio.org/institution/mae-fah-luang-university-culture-collection" xlink:type="simple">MFLUCC</named-content> 10-0580a were 0.97% (5/513 bp) in ITS, 0.31% (1/315 bp) in <italic>tef1</italic>, 0.25% (1/391 bp) in <italic>tub2</italic>, and 1.4% (3/212 bp) in <italic>cal</italic>. The sequence data of <italic>his3</italic> is not available for <italic><tp:taxon-name><tp:taxon-name-part taxon-name-part-type="genus" reg="Diaporthe">D.</tp:taxon-name-part><tp:taxon-name-part taxon-name-part-type="species" reg="pterocarpicola">pterocarpicola</tp:taxon-name-part></tp:taxon-name></italic> (<named-content xmlns:xlink="http://www.w3.org/1999/xlink" content-type="dwc:institutional_code" xlink:title="Mae Fah Luang University Culture Collection" xlink:href="http://grbio.org/institution/mae-fah-luang-university-culture-collection" xlink:type="simple">MFLUCC</named-content> 10-0580a). Unlike the holotype of <italic><tp:taxon-name><tp:taxon-name-part taxon-name-part-type="genus" reg="Diaporthe">D.</tp:taxon-name-part><tp:taxon-name-part taxon-name-part-type="species" reg="pterocarpicola">pterocarpicola</tp:taxon-name-part></tp:taxon-name></italic> (<named-content xmlns:xlink="http://www.w3.org/1999/xlink" content-type="dwc:institutional_code" xlink:title="Mae Fah Luang University Herbarium" xlink:href="http://grbio.org/institution/mae-fah-laung-university-herbarium" xlink:type="simple">MFLU</named-content> 12-0129), which produced alpha conidia and did not produce beta conidia (<xref ref-type="bibr" rid="B108">Udayanga et al. 2012</xref>), <italic><tp:taxon-name><tp:taxon-name-part taxon-name-part-type="genus" reg="Diaporthe">D.</tp:taxon-name-part><tp:taxon-name-part taxon-name-part-type="species" reg="fistulosi">fistulosi</tp:taxon-name-part></tp:taxon-name></italic> (<named-content xmlns:xlink="http://www.w3.org/1999/xlink" content-type="dwc:institutional_code" xlink:title="Mae Fah Luang University Culture Collection" xlink:href="http://grbio.org/institution/mae-fah-luang-university-culture-collection" xlink:type="simple">MFLUCC</named-content> 24-0244) only produced beta conidia. A pairwise homoplasy index (<abbrev xmlns:xlink="http://www.w3.org/1999/xlink" xlink:title="pairwise homoplasy index" id="ABBRID0EGJCI" xlink:type="simple">PHI</abbrev>) test indicated no significant recombination (Φw = 1.0) between <italic><tp:taxon-name><tp:taxon-name-part taxon-name-part-type="genus" reg="Diaporthe">D.</tp:taxon-name-part><tp:taxon-name-part taxon-name-part-type="species" reg="fistulosi">fistulosi</tp:taxon-name-part></tp:taxon-name></italic> (<named-content xmlns:xlink="http://www.w3.org/1999/xlink" content-type="dwc:institutional_code" xlink:title="Mae Fah Luang University Culture Collection" xlink:href="http://grbio.org/institution/mae-fah-luang-university-culture-collection" xlink:type="simple">MFLUCC</named-content> 24-0244) and its closely related taxa (Fig. <xref ref-type="fig" rid="F12">14</xref>).</p><fig id="F36" position="float" orientation="portrait"><object-id xmlns:xlink="http://www.w3.org/1999/xlink" content-type="doi" xlink:type="simple">10.3897/mycokeys.117.137112.figure12</object-id><object-id xmlns:xlink="http://www.w3.org/1999/xlink" content-type="arpha" xlink:type="simple">E25E7658-16D9-55AA-BE10-73E78634D709</object-id><label>Figure 12.</label><caption><p>Phylogenetic tree of the <italic><tp:taxon-name><tp:taxon-name-part taxon-name-part-type="genus" reg="Diaporthe">Diaporthe</tp:taxon-name-part><tp:taxon-name-part taxon-name-part-type="species" reg="arecae">arecae</tp:taxon-name-part></tp:taxon-name></italic> species complex generated by maximum likelihood of combined ITS, <italic>tef1</italic>, <italic>tub2</italic>, <italic>cal</italic>, and <italic>his3</italic> sequence data. The ultrafast maximum likelihood (<abbrev xmlns:xlink="http://www.w3.org/1999/xlink" xlink:title="maximum likelihood" id="ABBRID0EYKCI" xlink:type="simple">ML</abbrev>) bootstrap support values ≥50% (BT) and Bayesian posterior probabilities ≥0.90 (<abbrev xmlns:xlink="http://www.w3.org/1999/xlink" xlink:title="Bayesian posterior probabilities" id="ABBRID0E3KCI" xlink:type="simple">BYPP</abbrev>) are shown, respectively, near the nodes. The ex-type strains are marked with an asterisk. The tree is rooted in two strains of <italic><tp:taxon-name><tp:taxon-name-part taxon-name-part-type="genus" reg="Diaporthe">Diaporthe</tp:taxon-name-part><tp:taxon-name-part taxon-name-part-type="species" reg="xunwuensis">xunwuensis</tp:taxon-name-part></tp:taxon-name></italic> (CFCC 53086, CFCC 53085).</p></caption><graphic xmlns:xlink="http://www.w3.org/1999/xlink" xlink:href="mycokeys-117-191-g012.jpg" position="float" orientation="portrait" xlink:type="simple" id="oo_1325283.jpg"><uri content-type="original_file" xlink:type="simple">https://binary.pensoft.net/fig/1325283</uri></graphic></fig><fig id="F11" position="float" orientation="portrait"><object-id xmlns:xlink="http://www.w3.org/1999/xlink" content-type="doi" xlink:type="simple">10.3897/mycokeys.117.137112.figure13</object-id><object-id xmlns:xlink="http://www.w3.org/1999/xlink" content-type="arpha" xlink:type="simple">526C4DED-F12E-53F4-8D0E-A0D5911BBBD8</object-id><label>Figure 13.</label><caption><p><italic><tp:taxon-name><tp:taxon-name-part taxon-name-part-type="genus" reg="Diaporthe">Diaporthe</tp:taxon-name-part><tp:taxon-name-part taxon-name-part-type="species" reg="fistulosi">fistulosi</tp:taxon-name-part></tp:taxon-name></italic> (<named-content xmlns:xlink="http://www.w3.org/1999/xlink" content-type="dwc:institutional_code" xlink:title="Mae Fah Luang University Culture Collection" xlink:href="http://grbio.org/institution/mae-fah-luang-university-culture-collection" xlink:type="simple">MFLUCC</named-content> 24-0244, holotype) <bold>a</bold> wilting symptom in spring onion <bold>b</bold> front, and <bold>c</bold> back view of the colony on <abbrev xmlns:xlink="http://www.w3.org/1999/xlink" xlink:title="potato dextrose agar" id="ABBRID0E6MCI" xlink:type="simple">PDA</abbrev> after 10 days <bold>d</bold> front and <bold>e</bold> back view of the colony on <abbrev xmlns:xlink="http://www.w3.org/1999/xlink" xlink:title="potato dextrose agar" id="ABBRID0EHNCI" xlink:type="simple">PDA</abbrev> after 60 days <bold>f</bold> conidiomata <bold>g, h</bold> section view of conidiomata, conidiogenous cells, and paraphyses <bold>i–k</bold> beta conidia. Scale bars: 20 μm.</p></caption><graphic xmlns:xlink="http://www.w3.org/1999/xlink" xlink:href="mycokeys-117-191-g013.jpg" position="float" orientation="portrait" xlink:type="simple" id="oo_1325284.jpg"><uri content-type="original_file" xlink:type="simple">https://binary.pensoft.net/fig/1325284</uri></graphic></fig><fig id="F12" position="float" orientation="portrait"><object-id xmlns:xlink="http://www.w3.org/1999/xlink" content-type="doi" xlink:type="simple">10.3897/mycokeys.117.137112.figure14</object-id><object-id xmlns:xlink="http://www.w3.org/1999/xlink" content-type="arpha" xlink:type="simple">36525AFA-2BAF-5BBF-8ED8-A889BC9C5BF7</object-id><label>Figure 14.</label><caption><p>Pairwise homoplasy index (<abbrev xmlns:xlink="http://www.w3.org/1999/xlink" xlink:title="pairwise homoplasy index" id="ABBRID0E5NCI" xlink:type="simple">PHI</abbrev>) test of <italic><tp:taxon-name><tp:taxon-name-part taxon-name-part-type="genus" reg="Diaporthe">Diaporthe</tp:taxon-name-part><tp:taxon-name-part taxon-name-part-type="species" reg="fistulosi">fistulosi</tp:taxon-name-part></tp:taxon-name></italic> (<named-content xmlns:xlink="http://www.w3.org/1999/xlink" content-type="dwc:institutional_code" xlink:title="Mae Fah Luang University Culture Collection" xlink:href="http://grbio.org/institution/mae-fah-luang-university-culture-collection" xlink:type="simple">MFLUCC</named-content> 24-0244, holotype) and closely related species using both LogDet transformation and splits decomposition. <abbrev xmlns:xlink="http://www.w3.org/1999/xlink" xlink:title="pairwise homoplasy index" id="ABBRID0EROCI" xlink:type="simple">PHI</abbrev> test results (Φw) &lt; 0.05 indicate significant recombination among the species (Φw = 1).</p></caption><graphic xmlns:xlink="http://www.w3.org/1999/xlink" xlink:href="mycokeys-117-191-g014.jpg" position="float" orientation="portrait" xlink:type="simple" id="oo_1325285.jpg"><uri content-type="original_file" xlink:type="simple">https://binary.pensoft.net/fig/1325285</uri></graphic></fig></tp:treatment-sec><ref-list><ref id="B108"><mixed-citation xmlns:xlink="http://www.w3.org/1999/xlink" xlink:type="simple"><person-group><name name-style="western"><surname>Udayanga</surname><given-names>D</given-names></name><name name-style="western"><surname>Liu</surname><given-names>X</given-names></name><name name-style="western"><surname>McKenzie</surname><given-names>EHC</given-names></name><name name-style="western"><surname>Chukeatirote</surname><given-names>E</given-names></name><name name-style="western"><surname>Hyde</surname><given-names>KD</given-names></name></person-group> (<year>2012</year>) <article-title>Multi-locus phylogeny reveals three new species of <italic><tp:taxon-name><tp:taxon-name-part taxon-name-part-type="genus">Diaporthe</tp:taxon-name-part></tp:taxon-name></italic> from Thailand.</article-title><source>Mycologie</source><volume>33</volume>(<issue>3</issue>): <fpage>295</fpage>–<lpage>309</lpage>. <ext-link xlink:href="10.7872/crym.v33.iss3.2012.295" ext-link-type="doi" xlink:type="simple">https://doi.org/10.7872/crym.v33.iss3.2012.295</ext-link></mixed-citation></ref></ref-list></tp:taxon-treatment>
