# Supplementary material for: ﻿Pathogenic fungi (Sordariomycetes) associated with annual and perennial crops in Northern Thailand
Source: MycoKeys. 2025 May 9;117:191–265. doi: 10.3897/mycokeys.117.137112 (PMC12084813; doi:10.3897/mycokeys.117.137112)
Supplement: XML Treatment for Diaporthe rosae [file mycokeys.117.137112-treatment12.xml]

<!DOCTYPE tp:taxon-treatment
  PUBLIC "-//TaxonX//DTD Taxonomic Treatment Publishing DTD v0 20100105//EN" "tax-treatment-NSO.dtd">
<tp:taxon-treatment xmlns:tp="http://www.plazi.org/taxpub"><tp:treatment-meta><kwd-group><label>Taxon classification</label><kwd>
              <named-content content-type="kingdom">Fungi</named-content>
            </kwd><kwd>
              <named-content content-type="class">Sordariomycetes</named-content>
            </kwd><kwd>
              <named-content content-type="family">Diaporthaceae</named-content>
            </kwd></kwd-group><mixed-citation publication-type="journal"><person-group><name><surname>Fallahi</surname><given-names>Maryam</given-names></name><name><surname>Armand</surname><given-names>Alireza</given-names></name><name><surname>Al-Otibi</surname><given-names>Fatimah</given-names></name><name><surname>Hyde</surname><given-names>Kevin D.</given-names></name><name><surname>Jayawardena</surname><given-names>Ruvishika S.</given-names></name></person-group><article-title>﻿Pathogenic fungi (<tp:taxon-name><tp:taxon-name-part taxon-name-part-type="class">Sordariomycetes</tp:taxon-name-part></tp:taxon-name>) associated with annual and perennial crops in Northern Thailand</article-title><source>MycoKeys</source><day>09</day><month>05</month><year>2025</year><volume>117</volume><fpage>191</fpage><lpage>265</lpage><pub-id pub-id-type="doi">10.3897/mycokeys.117.137112</pub-id></mixed-citation></tp:treatment-meta><tp:nomenclature><label>﻿</label><tp:taxon-name>
            <object-id xmlns:xlink="http://www.w3.org/1999/xlink" content-type="arpha" xlink:type="simple">06D9BCEB-235B-533B-81DA-651C54B11D80</object-id>
            <tp:taxon-name-part taxon-name-part-type="genus" reg="Diaporthe">Diaporthe</tp:taxon-name-part>
            <tp:taxon-name-part taxon-name-part-type="species" reg="rosae">rosae</tp:taxon-name-part>
            <object-id xmlns:xlink="http://www.w3.org/1999/xlink" xlink:type="simple">Index Fungorum: IF554072</object-id>
            <object-id xmlns:xlink="http://www.w3.org/1999/xlink" xlink:type="simple">Facesoffungi Number: FoF13142</object-id>
          </tp:taxon-name><tp:taxon-authority>Samarak. &amp; K.D. Hyde, Fungal Diversity: 185 (2018)</tp:taxon-authority><xref ref-type="fig" rid="F14">Fig. 17</xref></tp:nomenclature><tp:treatment-sec sec-type="description" id="SECID0EC6CI"><title>Description.</title><p>Pathogenic to makhuea kheun (<italic><tp:taxon-name><tp:taxon-name-part taxon-name-part-type="genus" reg="Solanum">Solanum</tp:taxon-name-part><tp:taxon-name-part taxon-name-part-type="species" reg="xanthocarpum">xanthocarpum</tp:taxon-name-part></tp:taxon-name></italic>) and causes dark brown to black stem lesions, circular to irregular necrotic leaf spots with dark margins, and water-soaked fruit lesions that enlarge over time. Sexual morph not observed. Conidiomata pycnidial, multiloculate, scattered, globose, or asymmetrical, black. Peridium consists of brown cells with angular texture on the surface. Conidiophores hyaline, smooth-walled, two-septate, branched, compactly aggregated, cylindrical, straight to sinuous, occasionally reduced to conidiogenous cells. Conidiogenous cells phialidic, subcylindrical, or ampulliform, slightly tapering towards the apex. Beta conidia aseptate, hyaline, smooth-walled, 13–23 × 0.8–1.4 μm (mean = 19 × 1.3 μm, n = 30). Gamma and alpha conidia are absent.</p></tp:treatment-sec><tp:treatment-sec sec-type="description" id="SECID0ET6CI"><title>Culture characteristics.</title><p>Colonies on <abbrev xmlns:xlink="http://www.w3.org/1999/xlink" xlink:title="potato dextrose agar" id="ABBRID0EZ6CI" xlink:type="simple">PDA</abbrev> reach 35–40 mm in diameter after 7 days of growth at 25 °C in the dark, felted, white clots of mycelium arranged outward, becoming pale yellow with age. The reverse is whitish and ozonate.</p></tp:treatment-sec><tp:treatment-sec sec-type="material" id="SECID0E46CI"><title>Material examined.</title><p>Thailand • Chiang Rai Province, Phan District, Sai Khao, on the stem of makhuea kheun (<italic><tp:taxon-name><tp:taxon-name-part taxon-name-part-type="genus" reg="Solanum">Solanum</tp:taxon-name-part><tp:taxon-name-part taxon-name-part-type="species" reg="xanthocarpum">xanthocarpum</tp:taxon-name-part></tp:taxon-name></italic>). February 2023, Maryam Fallahi, dried culture MF101-1 (<named-content xmlns:xlink="http://www.w3.org/1999/xlink" content-type="dwc:institutional_code" xlink:title="Mae Fah Luang University Herbarium" xlink:href="http://grbio.org/institution/mae-fah-laung-university-herbarium" xlink:type="simple">MFLU</named-content> 24-0245), living culture, <named-content xmlns:xlink="http://www.w3.org/1999/xlink" content-type="dwc:institutional_code" xlink:title="Mae Fah Luang University Culture Collection" xlink:href="http://grbio.org/institution/mae-fah-luang-university-culture-collection" xlink:type="simple">MFLUCC</named-content> 24-0243.</p></tp:treatment-sec><tp:treatment-sec sec-type="notes" id="SECID0EWADI"><title>Notes.</title><p>Based on phylogenetic analysis of combined ITS, <italic>tef1</italic>, <italic>tub2</italic>, <italic>cal</italic>, and <italic>his3</italic> sequence data, the strain <named-content xmlns:xlink="http://www.w3.org/1999/xlink" content-type="dwc:institutional_code" xlink:title="Mae Fah Luang University Culture Collection" xlink:href="http://grbio.org/institution/mae-fah-luang-university-culture-collection" xlink:type="simple">MFLUCC</named-content> 24-0243 clustered with the ex-type strain of <italic><tp:taxon-name><tp:taxon-name-part taxon-name-part-type="genus" reg="Diaporthe">Diaporthe</tp:taxon-name-part><tp:taxon-name-part taxon-name-part-type="species" reg="rosae">rosae</tp:taxon-name-part></tp:taxon-name></italic> (<named-content xmlns:xlink="http://www.w3.org/1999/xlink" content-type="dwc:institutional_code" xlink:title="Mae Fah Luang University Culture Collection" xlink:href="http://grbio.org/institution/mae-fah-luang-university-culture-collection" xlink:type="simple">MFLUCC</named-content> 17-2658) by 87% <abbrev xmlns:xlink="http://www.w3.org/1999/xlink" xlink:title="maximum likelihood" id="ABBRID0EXBDI" xlink:type="simple">ML</abbrev> bootstrap support (Fig. <xref ref-type="fig" rid="F35">16</xref>). The base pair differences between <italic><tp:taxon-name><tp:taxon-name-part taxon-name-part-type="genus" reg="Diaporthe">D.</tp:taxon-name-part><tp:taxon-name-part taxon-name-part-type="species" reg="rosae">rosae</tp:taxon-name-part></tp:taxon-name></italic> strains <named-content xmlns:xlink="http://www.w3.org/1999/xlink" content-type="dwc:institutional_code" xlink:title="Mae Fah Luang University Culture Collection" xlink:href="http://grbio.org/institution/mae-fah-luang-university-culture-collection" xlink:type="simple">MFLUCC</named-content> 24-0243 and <named-content xmlns:xlink="http://www.w3.org/1999/xlink" content-type="dwc:institutional_code" xlink:title="Mae Fah Luang University Culture Collection" xlink:href="http://grbio.org/institution/mae-fah-luang-university-culture-collection" xlink:type="simple">MFLUCC</named-content> 17-2658 revealed a 2.07% (10/481 bp) difference in <italic>cal</italic>, and no difference in ITS and <italic>tub2</italic>. The sequence data for <italic>tef1</italic> and <italic>his3</italic> are not available for the ex-type strain of <italic><tp:taxon-name><tp:taxon-name-part taxon-name-part-type="genus" reg="Diaporthe">D.</tp:taxon-name-part><tp:taxon-name-part taxon-name-part-type="species" reg="rosae">rosae</tp:taxon-name-part></tp:taxon-name></italic> (<named-content xmlns:xlink="http://www.w3.org/1999/xlink" content-type="dwc:institutional_code" xlink:title="Mae Fah Luang University Culture Collection" xlink:href="http://grbio.org/institution/mae-fah-luang-university-culture-collection" xlink:type="simple">MFLUCC</named-content> 17-2658). <italic><tp:taxon-name><tp:taxon-name-part taxon-name-part-type="genus" reg="Diaporhe">Diaporhe</tp:taxon-name-part><tp:taxon-name-part taxon-name-part-type="species" reg="rosae">rosae</tp:taxon-name-part></tp:taxon-name></italic> (<named-content xmlns:xlink="http://www.w3.org/1999/xlink" content-type="dwc:institutional_code" xlink:title="Mae Fah Luang University Culture Collection" xlink:href="http://grbio.org/institution/mae-fah-luang-university-culture-collection" xlink:type="simple">MFLUCC</named-content> 24-0243) and the ex-type of <italic><tp:taxon-name><tp:taxon-name-part taxon-name-part-type="genus" reg="Diaporthe">D.</tp:taxon-name-part><tp:taxon-name-part taxon-name-part-type="species" reg="rosae">rosae</tp:taxon-name-part></tp:taxon-name></italic> (<named-content xmlns:xlink="http://www.w3.org/1999/xlink" content-type="dwc:institutional_code" xlink:title="Mae Fah Luang University Herbarium" xlink:href="http://grbio.org/institution/mae-fah-laung-university-herbarium" xlink:type="simple">MFLU</named-content> 17-2658) are similar. However, <italic><tp:taxon-name><tp:taxon-name-part taxon-name-part-type="genus" reg="Diaporthe">D.</tp:taxon-name-part><tp:taxon-name-part taxon-name-part-type="species" reg="rosae">rosae</tp:taxon-name-part></tp:taxon-name></italic> (<named-content xmlns:xlink="http://www.w3.org/1999/xlink" content-type="dwc:institutional_code" xlink:title="Mae Fah Luang University Culture Collection" xlink:href="http://grbio.org/institution/mae-fah-luang-university-culture-collection" xlink:type="simple">MFLUCC</named-content> 24-0243) produced slightly larger beta conidia with an L/W ratio = 14.6 (19 × 1.3 μm in <italic><tp:taxon-name><tp:taxon-name-part taxon-name-part-type="genus" reg="Diaporthe">D.</tp:taxon-name-part><tp:taxon-name-part taxon-name-part-type="species" reg="rosae">rosae</tp:taxon-name-part></tp:taxon-name></italic> (<named-content xmlns:xlink="http://www.w3.org/1999/xlink" content-type="dwc:institutional_code" xlink:title="Mae Fah Luang University Culture Collection" xlink:href="http://grbio.org/institution/mae-fah-luang-university-culture-collection" xlink:type="simple">MFLUCC</named-content> 24-0243) vs. 17.5 × 1 μm in <italic><tp:taxon-name><tp:taxon-name-part taxon-name-part-type="genus" reg="Diaporthe">D.</tp:taxon-name-part><tp:taxon-name-part taxon-name-part-type="species" reg="rosae">rosae</tp:taxon-name-part></tp:taxon-name></italic> (<named-content xmlns:xlink="http://www.w3.org/1999/xlink" content-type="dwc:institutional_code" xlink:title="Mae Fah Luang University Culture Collection" xlink:href="http://grbio.org/institution/mae-fah-luang-university-culture-collection" xlink:type="simple">MFLUCC</named-content> 17-2658)). <italic><tp:taxon-name><tp:taxon-name-part taxon-name-part-type="genus" reg="Diaporthe">Diaporthe</tp:taxon-name-part><tp:taxon-name-part taxon-name-part-type="species" reg="rosae">rosae</tp:taxon-name-part></tp:taxon-name></italic> was erected by <xref ref-type="bibr" rid="B113">Wanasinghe et al. (2018)</xref> as a saprobic taxon that was isolated from a dead pedicel of <italic><tp:taxon-name><tp:taxon-name-part taxon-name-part-type="genus" reg="Rosa">Rosa</tp:taxon-name-part></tp:taxon-name></italic> sp. in Chiang Rai Province, Thailand. Based on the phylogenetic tree of <xref ref-type="bibr" rid="B74">Norphanphoun et al. (2022)</xref>, <italic><tp:taxon-name><tp:taxon-name-part taxon-name-part-type="genus" reg="Diaporthe">D.</tp:taxon-name-part><tp:taxon-name-part taxon-name-part-type="species" reg="rosae">rosae</tp:taxon-name-part></tp:taxon-name></italic> clustered in the <italic><tp:taxon-name><tp:taxon-name-part taxon-name-part-type="genus" reg="Diaporthe">D.</tp:taxon-name-part><tp:taxon-name-part taxon-name-part-type="species" reg="sojae">sojae</tp:taxon-name-part></tp:taxon-name></italic> species complex. This study reports <italic><tp:taxon-name><tp:taxon-name-part taxon-name-part-type="genus" reg="Diaporthe">D.</tp:taxon-name-part><tp:taxon-name-part taxon-name-part-type="species" reg="rosae">rosae</tp:taxon-name-part></tp:taxon-name></italic> (<named-content xmlns:xlink="http://www.w3.org/1999/xlink" content-type="dwc:institutional_code" xlink:title="Mae Fah Luang University Culture Collection" xlink:href="http://grbio.org/institution/mae-fah-luang-university-culture-collection" xlink:type="simple">MFLUCC</named-content> 24-0243) from makhuea kheun (<italic><tp:taxon-name><tp:taxon-name-part taxon-name-part-type="genus" reg="Solanum">Solanum</tp:taxon-name-part><tp:taxon-name-part taxon-name-part-type="species" reg="xanthocarpum">xanthocarpum</tp:taxon-name-part></tp:taxon-name></italic>), identifying this plant as a new host.</p><fig id="F35" position="float" orientation="portrait"><object-id xmlns:xlink="http://www.w3.org/1999/xlink" content-type="doi" xlink:type="simple">10.3897/mycokeys.117.137112.figure16</object-id><object-id xmlns:xlink="http://www.w3.org/1999/xlink" content-type="arpha" xlink:type="simple">7F7B08A3-FC32-54EE-9840-6438CD71C0B2</object-id><label>Figure 16.</label><caption><p>Phylogenetic tree of the <italic><tp:taxon-name><tp:taxon-name-part taxon-name-part-type="genus" reg="Diaporthe">Diaporthe</tp:taxon-name-part><tp:taxon-name-part taxon-name-part-type="species" reg="sojae">sojae</tp:taxon-name-part></tp:taxon-name></italic> species complex generated by maximum likelihood of combined ITS, <italic>tef1</italic>, <italic>tub2</italic>, <italic>cal</italic>, and <italic>his3</italic> sequence data. The ultrafast maximum likelihood (<abbrev xmlns:xlink="http://www.w3.org/1999/xlink" xlink:title="maximum likelihood" id="ABBRID0ECJDI" xlink:type="simple">ML</abbrev>) bootstrap support values ≥50% (BT) and Bayesian posterior probabilities ≥0.90 (<abbrev xmlns:xlink="http://www.w3.org/1999/xlink" xlink:title="Bayesian posterior probabilities" id="ABBRID0EGJDI" xlink:type="simple">BYPP</abbrev>) are shown, respectively, near the nodes. The ex-type strains are marked with an asterisk. The tree is rooted in <italic><tp:taxon-name><tp:taxon-name-part taxon-name-part-type="genus" reg="Diaporthe">D.</tp:taxon-name-part><tp:taxon-name-part taxon-name-part-type="species" reg="amygdali">amygdali</tp:taxon-name-part></tp:taxon-name></italic> (CBS 126679) and <italic><tp:taxon-name><tp:taxon-name-part taxon-name-part-type="genus" reg="Diaporthe">D.</tp:taxon-name-part><tp:taxon-name-part taxon-name-part-type="species" reg="amygdali">amygdali</tp:taxon-name-part></tp:taxon-name></italic> (CBS 115620).</p></caption><graphic xmlns:xlink="http://www.w3.org/1999/xlink" xlink:href="mycokeys-117-191-g016.jpg" position="float" orientation="portrait" xlink:type="simple" id="oo_1325287.jpg"><uri content-type="original_file" xlink:type="simple">https://binary.pensoft.net/fig/1325287</uri></graphic></fig><fig id="F14" position="float" orientation="portrait"><object-id xmlns:xlink="http://www.w3.org/1999/xlink" content-type="doi" xlink:type="simple">10.3897/mycokeys.117.137112.figure17</object-id><object-id xmlns:xlink="http://www.w3.org/1999/xlink" content-type="arpha" xlink:type="simple">F50D4323-96C6-5B43-B414-76E36E19B3BE</object-id><label>Figure 17.</label><caption><p><italic><tp:taxon-name><tp:taxon-name-part taxon-name-part-type="genus" reg="Diaporthe">Diaporthe</tp:taxon-name-part><tp:taxon-name-part taxon-name-part-type="species" reg="rosae">rosae</tp:taxon-name-part></tp:taxon-name></italic> (<named-content xmlns:xlink="http://www.w3.org/1999/xlink" content-type="dwc:institutional_code" xlink:title="Mae Fah Luang University Culture Collection" xlink:href="http://grbio.org/institution/mae-fah-luang-university-culture-collection" xlink:type="simple">MFLUCC</named-content> 24-0243) <bold>a</bold> stem lesion on makhuea kheun <bold>b</bold> front, and <bold>c</bold> back view of the colony on <abbrev xmlns:xlink="http://www.w3.org/1999/xlink" xlink:title="potato dextrose agar" id="ABBRID0ELLDI" xlink:type="simple">PDA</abbrev> after 10 days <bold>d</bold> front and <bold>e</bold> back view of the colony on <abbrev xmlns:xlink="http://www.w3.org/1999/xlink" xlink:title="potato dextrose agar" id="ABBRID0ETLDI" xlink:type="simple">PDA</abbrev> after 60 days <bold>f–h</bold> conidiomata <bold>I</bold> section view of conidiomata <bold>j, k</bold> conidiogenous cells <bold>m</bold> beta conidia. Scale bars: 50 μm (<bold>i</bold>); 10 μm (<bold>j–n</bold>).</p></caption><graphic xmlns:xlink="http://www.w3.org/1999/xlink" xlink:href="mycokeys-117-191-g017.jpg" position="float" orientation="portrait" xlink:type="simple" id="oo_1325288.jpg"><uri content-type="original_file" xlink:type="simple">https://binary.pensoft.net/fig/1325288</uri></graphic></fig></tp:treatment-sec><ref-list><ref id="B113"><mixed-citation xmlns:xlink="http://www.w3.org/1999/xlink" xlink:type="simple"><person-group><name name-style="western"><surname>Wanasinghe</surname><given-names>DN</given-names></name><name name-style="western"><surname>Phukhamsakda</surname><given-names>C</given-names></name><name name-style="western"><surname>Hyde</surname><given-names>KD</given-names></name><name name-style="western"><surname>Jeewon</surname><given-names>R</given-names></name><name name-style="western"><surname>Lee</surname><given-names>HB</given-names></name><name name-style="western"><surname>Gareth Jones</surname><given-names>EB</given-names></name><name name-style="western"><surname>Tibpromma</surname><given-names>S</given-names></name><name name-style="western"><surname>Tennakoon</surname><given-names>DS</given-names></name><name name-style="western"><surname>Dissanayake</surname><given-names>AJ</given-names></name><name name-style="western"><surname>Jayasiri</surname><given-names>SC</given-names></name><name name-style="western"><surname>Gafforov</surname><given-names>Y</given-names></name></person-group> (<year>2018</year>) Fungal diversity notes 709–839: Taxonomic and phylogenetic contributions to fungal taxa with an emphasis on fungi on <tp:taxon-name><tp:taxon-name-part taxon-name-part-type="family">Rosaceae</tp:taxon-name-part></tp:taxon-name>. Fungal Diversity 89: 1–236. <ext-link xlink:href="10.1007/s13225-018-0395-7" ext-link-type="doi" xlink:type="simple">https://doi.org/10.1007/s13225-018-0395-7</ext-link></mixed-citation></ref><ref id="B74"><mixed-citation xmlns:xlink="http://www.w3.org/1999/xlink" xlink:type="simple"><person-group><name name-style="western"><surname>Norphanphoun</surname><given-names>C</given-names></name><name name-style="western"><surname>Gentekaki</surname><given-names>E</given-names></name><name name-style="western"><surname>Hongsanan</surname><given-names>S</given-names></name><name name-style="western"><surname>Jayawardena</surname><given-names>R</given-names></name><name name-style="western"><surname>Senanayake</surname><given-names>IC</given-names></name><name name-style="western"><surname>Manawasinghe</surname><given-names>IS</given-names></name><name name-style="western"><surname>Abeywickrama</surname><given-names>PD</given-names></name><name name-style="western"><surname>Bhunjun</surname><given-names>CS</given-names></name><name name-style="western"><surname>Hyde</surname><given-names>KD</given-names></name></person-group> (<year>2022</year>) <article-title><italic><tp:taxon-name><tp:taxon-name-part taxon-name-part-type="genus">Diaporthe</tp:taxon-name-part></tp:taxon-name></italic>: Formalizing the species-group concept.</article-title><source>Mycosphere: Journal of Fungal Biology</source><volume>13</volume>(<issue>1</issue>): <fpage>752</fpage>–<lpage>819</lpage>. <ext-link xlink:href="10.5943/mycosphere/13/1/9" ext-link-type="doi" xlink:type="simple">https://doi.org/10.5943/mycosphere/13/1/9</ext-link></mixed-citation></ref></ref-list></tp:taxon-treatment>
