# Supplementary material for: ﻿Pathogenic fungi (Sordariomycetes) associated with annual and perennial crops in Northern Thailand
Source: MycoKeys. 2025 May 9;117:191–265. doi: 10.3897/mycokeys.117.137112 (PMC12084813; doi:10.3897/mycokeys.117.137112)
Supplement: XML Treatment for Diaporthe melongenicola [file mycokeys.117.137112-treatment14.xml]

<!DOCTYPE tp:taxon-treatment
  PUBLIC "-//TaxonX//DTD Taxonomic Treatment Publishing DTD v0 20100105//EN" "tax-treatment-NSO.dtd">
<tp:taxon-treatment xmlns:tp="http://www.plazi.org/taxpub"><tp:treatment-meta><kwd-group><label>Taxon classification</label><kwd>
              <named-content content-type="kingdom">Fungi</named-content>
            </kwd><kwd>
              <named-content content-type="class">Sordariomycetes</named-content>
            </kwd><kwd>
              <named-content content-type="family">Diaporthaceae</named-content>
            </kwd></kwd-group><mixed-citation publication-type="journal"><person-group><name><surname>Fallahi</surname><given-names>Maryam</given-names></name><name><surname>Armand</surname><given-names>Alireza</given-names></name><name><surname>Al-Otibi</surname><given-names>Fatimah</given-names></name><name><surname>Hyde</surname><given-names>Kevin D.</given-names></name><name><surname>Jayawardena</surname><given-names>Ruvishika S.</given-names></name></person-group><article-title>﻿Pathogenic fungi (<tp:taxon-name><tp:taxon-name-part taxon-name-part-type="class">Sordariomycetes</tp:taxon-name-part></tp:taxon-name>) associated with annual and perennial crops in Northern Thailand</article-title><source>MycoKeys</source><day>09</day><month>05</month><year>2025</year><volume>117</volume><fpage>191</fpage><lpage>265</lpage><pub-id pub-id-type="doi">10.3897/mycokeys.117.137112</pub-id></mixed-citation></tp:treatment-meta><tp:nomenclature><label>﻿</label><tp:taxon-name>
            <object-id xmlns:xlink="http://www.w3.org/1999/xlink" content-type="arpha" xlink:type="simple">47BACC89-2A23-5C41-A9D0-F6062A9BBFF2</object-id>
            <tp:taxon-name-part taxon-name-part-type="genus" reg="Diaporthe">Diaporthe</tp:taxon-name-part>
            <tp:taxon-name-part taxon-name-part-type="species" reg="melongenicola">melongenicola</tp:taxon-name-part>
            <object-id xmlns:xlink="http://www.w3.org/1999/xlink" xlink:type="simple">Index Fungorum: IF903266</object-id>
          </tp:taxon-name><tp:taxon-authority>Fallahi, Jayawar. &amp; K.D. Hyde</tp:taxon-authority><tp:taxon-status xmlns:xlink="http://www.w3.org/1999/xlink" xlink:type="simple">sp. nov.</tp:taxon-status><xref ref-type="fig" rid="F17">Fig. 20</xref></tp:nomenclature><tp:treatment-sec sec-type="etymology" id="SECID0EF1DI"><title>Etymology.</title><p>‘<italic><tp:taxon-name><tp:taxon-name-part taxon-name-part-type="genus" reg="Diaporthe"/><tp:taxon-name-part taxon-name-part-type="species" reg="melongenicola">melongenicola</tp:taxon-name-part></tp:taxon-name></italic>’ refers to the host plant species from which the fungus was isolated.</p></tp:treatment-sec><tp:treatment-sec sec-type="description" id="SECID0EV1DI"><title>Description.</title><p>Pathogenic to makhuea (<italic><tp:taxon-name><tp:taxon-name-part taxon-name-part-type="genus" reg="Solanum">Solanum</tp:taxon-name-part><tp:taxon-name-part taxon-name-part-type="species" reg="melongena">melongena</tp:taxon-name-part></tp:taxon-name></italic>) and causes blight, stem cankers, and fruit rot. Sexual morph not observed. Conidiomata pycnidial, superficial to embedded, solitary to aggregated, with single or multiple cavities, globose, with cream conidial mass, up to 200 μm in diameter. Conidiophores hyaline, smooth, straight, unbranched, rounded at the tip, and wider at the base, septate, 9–20 × 1.2–2.9 μm (mean = 13.4 × 1.9 μm, n = 15). Paraphyses intermingled among conidiophores, hyaline, smooth, septate, 9–33 × 1.4–1.5 μm (mean = 24 × 1.16 μm, n = 15). Beta conidia filiform, curved at one tip, hyaline, aseptate, rounded at tips, 15–27 × 1–2 μm (mean = 20 × 1.5 μm, n = 30). Alpha and gamma conidia are absent.</p></tp:treatment-sec><tp:treatment-sec sec-type="description" id="SECID0EG2DI"><title>Culture characteristics.</title><p>Colonies on <abbrev xmlns:xlink="http://www.w3.org/1999/xlink" xlink:title="potato dextrose agar" id="ABBRID0EM2DI" xlink:type="simple">PDA</abbrev> reach 70–80 mm in diameter after seven days of growth at 25 °C in the dark, fluffy and slightly felted with age, circular in shape, with cottony growth of the aerial mycelium in rings, grey to olivaceous grey, pale brown with age. The reverse is reddish brown, with many black dots.</p></tp:treatment-sec><tp:treatment-sec sec-type="material" id="SECID0EQ2DI"><title>Material examined.</title><p>Thailand • Chiang Rai, Mueang Chiang Rai District, Doi Hang, stem canker in makhuea (<italic><tp:taxon-name><tp:taxon-name-part taxon-name-part-type="genus" reg="Solanum">Solanum</tp:taxon-name-part><tp:taxon-name-part taxon-name-part-type="species" reg="melongena">melongena</tp:taxon-name-part></tp:taxon-name></italic>), January 2023, Maryam Fallahi, dried culture MF90-2 (<named-content xmlns:xlink="http://www.w3.org/1999/xlink" content-type="dwc:institutional_code" xlink:title="Mae Fah Luang University Herbarium" xlink:href="http://grbio.org/institution/mae-fah-laung-university-herbarium" xlink:type="simple">MFLU</named-content> 24-0244, holotype), ex-holotype culture, <named-content xmlns:xlink="http://www.w3.org/1999/xlink" content-type="dwc:institutional_code" xlink:title="Mae Fah Luang University Culture Collection" xlink:href="http://grbio.org/institution/mae-fah-luang-university-culture-collection" xlink:type="simple">MFLUCC</named-content> 24-0242.</p></tp:treatment-sec><tp:treatment-sec sec-type="notes" id="SECID0EJ3DI"><title>Notes.</title><p>In the phylogenetic tree generated in this study, strain <named-content xmlns:xlink="http://www.w3.org/1999/xlink" content-type="dwc:institutional_code" xlink:title="Mae Fah Luang University Culture Collection" xlink:href="http://grbio.org/institution/mae-fah-luang-university-culture-collection" xlink:type="simple">MFLUCC</named-content> 24-0242 formed a distinct branch within the <italic><tp:taxon-name><tp:taxon-name-part taxon-name-part-type="genus" reg="Diaporthe">D.</tp:taxon-name-part><tp:taxon-name-part taxon-name-part-type="species" reg="sojae">sojae</tp:taxon-name-part></tp:taxon-name></italic> species complex in the subclade that includes the type strains of <italic><tp:taxon-name><tp:taxon-name-part taxon-name-part-type="genus" reg="Diaporthe">D.</tp:taxon-name-part><tp:taxon-name-part taxon-name-part-type="species" reg="morindendophytica">morindendophytica</tp:taxon-name-part></tp:taxon-name></italic> (ZHKUCC 22-0069, holotype) and <italic><tp:taxon-name><tp:taxon-name-part taxon-name-part-type="genus" reg="Diaporthe">D.</tp:taxon-name-part><tp:taxon-name-part taxon-name-part-type="species" reg="tectonendophytica">tectonendophytica</tp:taxon-name-part></tp:taxon-name></italic> (<named-content xmlns:xlink="http://www.w3.org/1999/xlink" content-type="dwc:institutional_code" xlink:title="Mae Fah Luang University Culture Collection" xlink:href="http://grbio.org/institution/mae-fah-luang-university-culture-collection" xlink:type="simple">MFLUCC</named-content> 13-0471, ex-type) with 89% <abbrev xmlns:xlink="http://www.w3.org/1999/xlink" xlink:title="maximum likelihood" id="ABBRID0EB5DI" xlink:type="simple">ML</abbrev> bootstrap support and 0.90 <abbrev xmlns:xlink="http://www.w3.org/1999/xlink" xlink:title="Bayesian posterior probabilities" id="ABBRID0EF5DI" xlink:type="simple">BYPP</abbrev> (Fig. <xref ref-type="fig" rid="F35">16</xref>) and is introduced here as a new species, namely <italic><tp:taxon-name><tp:taxon-name-part taxon-name-part-type="genus" reg="Diaporthe">Diaporthe</tp:taxon-name-part><tp:taxon-name-part taxon-name-part-type="species" reg="melongenicola">melongenicola</tp:taxon-name-part></tp:taxon-name></italic>. The base pair differences between <italic><tp:taxon-name><tp:taxon-name-part taxon-name-part-type="genus" reg="Diaporthe">Diaporthe</tp:taxon-name-part><tp:taxon-name-part taxon-name-part-type="species" reg="melongenicola">melongenicola</tp:taxon-name-part></tp:taxon-name></italic> (<named-content xmlns:xlink="http://www.w3.org/1999/xlink" content-type="dwc:institutional_code" xlink:title="Mae Fah Luang University Culture Collection" xlink:href="http://grbio.org/institution/mae-fah-luang-university-culture-collection" xlink:type="simple">MFLUCC</named-content> 24-0242) with type strains of closely related species are presented in Table <xref ref-type="table" rid="T4">4</xref>. A pairwise homoplasy index (<abbrev xmlns:xlink="http://www.w3.org/1999/xlink" xlink:title="pairwise homoplasy index" id="ABBRID0EU6DI" xlink:type="simple">PHI</abbrev>) test indicated no significant recombination (Φw = 1.0) between <italic><tp:taxon-name><tp:taxon-name-part taxon-name-part-type="genus" reg="Diaporthe">D.</tp:taxon-name-part><tp:taxon-name-part taxon-name-part-type="species" reg="melongenicola">melongenicola</tp:taxon-name-part></tp:taxon-name></italic> (<named-content xmlns:xlink="http://www.w3.org/1999/xlink" content-type="dwc:institutional_code" xlink:title="Mae Fah Luang University Culture Collection" xlink:href="http://grbio.org/institution/mae-fah-luang-university-culture-collection" xlink:type="simple">MFLUCC</named-content> 24-0242, holotype) and its closely related taxa (Fig. <xref ref-type="fig" rid="F16">19</xref>). These species are different from our isolate by producing alpha conidia and diverse culture characteristics. Considering both morphology and molecular data, <italic><tp:taxon-name><tp:taxon-name-part taxon-name-part-type="genus" reg="Diaporthe">D.</tp:taxon-name-part><tp:taxon-name-part taxon-name-part-type="species" reg="melongenicola">melongenicola</tp:taxon-name-part></tp:taxon-name></italic> (<named-content xmlns:xlink="http://www.w3.org/1999/xlink" content-type="dwc:institutional_code" xlink:title="Mae Fah Luang University Culture Collection" xlink:href="http://grbio.org/institution/mae-fah-luang-university-culture-collection" xlink:type="simple">MFLUCC</named-content> 24-0242) could be identified as a novel species on makhuea (<italic><tp:taxon-name><tp:taxon-name-part taxon-name-part-type="genus" reg="Solanum">Solanum</tp:taxon-name-part><tp:taxon-name-part taxon-name-part-type="species" reg="melongena">melongena</tp:taxon-name-part></tp:taxon-name></italic>) in northern Thailand.</p><table-wrap id="T4" position="float" orientation="portrait"><label>Table 4.</label><caption><p>Pairwise differences in the DNA sequence data of <italic><tp:taxon-name><tp:taxon-name-part taxon-name-part-type="genus" reg="Diaporthe">Diaporthe</tp:taxon-name-part><tp:taxon-name-part taxon-name-part-type="species" reg="melongenicola">melongenicola</tp:taxon-name-part></tp:taxon-name></italic> (<named-content xmlns:xlink="http://www.w3.org/1999/xlink" content-type="dwc:institutional_code" xlink:title="Mae Fah Luang University Culture Collection" xlink:href="http://grbio.org/institution/mae-fah-luang-university-culture-collection" xlink:type="simple">MFLUCC</named-content> 24-0242) with type strains of closely related species.</p></caption><table id="TID0EFMDK" rules="all"><tbody><tr><th rowspan="1" colspan="1"/><th rowspan="1" colspan="1"><italic><tp:taxon-name><tp:taxon-name-part taxon-name-part-type="genus" reg="Diaporthe">D.</tp:taxon-name-part><tp:taxon-name-part taxon-name-part-type="species" reg="morindendophytica">morindendophytica</tp:taxon-name-part></tp:taxon-name></italic> (ZHKUCC-22-0069)</th><th rowspan="1" colspan="1"><italic><tp:taxon-name><tp:taxon-name-part taxon-name-part-type="genus" reg="Diaporthe">D.</tp:taxon-name-part><tp:taxon-name-part taxon-name-part-type="species" reg="tectonendophytica">tectonendophytica</tp:taxon-name-part></tp:taxon-name></italic> (<named-content xmlns:xlink="http://www.w3.org/1999/xlink" content-type="dwc:institutional_code" xlink:title="Mae Fah Luang University Culture Collection" xlink:href="http://grbio.org/institution/mae-fah-luang-university-culture-collection" xlink:type="simple">MFLUCC</named-content>-13-0471)</th></tr><tr><td rowspan="1" colspan="1">
                    <bold>ITS</bold>
                  </td><td rowspan="1" colspan="1">0.99%</td><td rowspan="1" colspan="1">1.87%</td></tr><tr><td rowspan="1" colspan="1">
                    <bold>
                      <italic>tef1</italic>
                    </bold>
                  </td><td rowspan="1" colspan="1">16%</td><td rowspan="1" colspan="1">0%</td></tr><tr><td rowspan="1" colspan="1">
                    <bold>
                      <italic>tub2</italic>
                    </bold>
                  </td><td rowspan="1" colspan="1">1.5%</td><td rowspan="1" colspan="1">2.77%</td></tr><tr><td rowspan="1" colspan="1">
                    <bold>
                      <italic>cal</italic>
                    </bold>
                  </td><td rowspan="1" colspan="1">0%</td><td rowspan="1" colspan="1">1.26%</td></tr><tr><td rowspan="1" colspan="1">
                    <bold>
                      <italic>his3</italic>
                    </bold>
                  </td><td rowspan="1" colspan="1">1.2%</td><td rowspan="1" colspan="1">0%</td></tr></tbody></table></table-wrap><fig id="F16" position="float" orientation="portrait"><object-id xmlns:xlink="http://www.w3.org/1999/xlink" content-type="doi" xlink:type="simple">10.3897/mycokeys.117.137112.figure19</object-id><object-id xmlns:xlink="http://www.w3.org/1999/xlink" content-type="arpha" xlink:type="simple">A2E23025-0FC1-5897-A982-86FE8775E93B</object-id><label>Figure 19.</label><caption><p>Pairwise homoplasy index (<abbrev xmlns:xlink="http://www.w3.org/1999/xlink" xlink:title="pairwise homoplasy index" id="ABBRID0EGGAK" xlink:type="simple">PHI</abbrev>) test of <italic><tp:taxon-name><tp:taxon-name-part taxon-name-part-type="genus" reg="Diaporthe">Diaporthe</tp:taxon-name-part><tp:taxon-name-part taxon-name-part-type="species" reg="melongenicola">melongenicola</tp:taxon-name-part></tp:taxon-name></italic><named-content xmlns:xlink="http://www.w3.org/1999/xlink" content-type="dwc:institutional_code" xlink:title="Mae Fah Luang University Culture Collection" xlink:href="http://grbio.org/institution/mae-fah-luang-university-culture-collection" xlink:type="simple">MFLUCC</named-content> 24-0242 and closely related species using both LogDet transformation and splits decomposition. <abbrev xmlns:xlink="http://www.w3.org/1999/xlink" xlink:title="pairwise homoplasy index" id="ABBRID0EZGAK" xlink:type="simple">PHI</abbrev> test results (Φw) &lt; 0.05 indicate significant recombination among the species (p = 1).</p></caption><graphic xmlns:xlink="http://www.w3.org/1999/xlink" xlink:href="mycokeys-117-191-g019.jpg" position="float" orientation="portrait" xlink:type="simple" id="oo_1325290.jpg"><uri content-type="original_file" xlink:type="simple">https://binary.pensoft.net/fig/1325290</uri></graphic></fig><fig id="F17" position="float" orientation="portrait"><object-id xmlns:xlink="http://www.w3.org/1999/xlink" content-type="doi" xlink:type="simple">10.3897/mycokeys.117.137112.figure20</object-id><object-id xmlns:xlink="http://www.w3.org/1999/xlink" content-type="arpha" xlink:type="simple">FD765169-3A04-53EE-8EF8-2F6CEFAC5165</object-id><label>Figure 20.</label><caption><p><italic><tp:taxon-name><tp:taxon-name-part taxon-name-part-type="genus" reg="Diaporthe">Diaporthe</tp:taxon-name-part><tp:taxon-name-part taxon-name-part-type="species" reg="melongenicola">melongenicola</tp:taxon-name-part></tp:taxon-name></italic> (<named-content xmlns:xlink="http://www.w3.org/1999/xlink" content-type="dwc:institutional_code" xlink:title="Mae Fah Luang University Culture Collection" xlink:href="http://grbio.org/institution/mae-fah-luang-university-culture-collection" xlink:type="simple">MFLUCC</named-content> 24-0242, holotype) <bold>a</bold> blight and stem canker in makhuea <bold>b</bold> front, and <bold>c</bold> back view of the colony on <abbrev xmlns:xlink="http://www.w3.org/1999/xlink" xlink:title="potato dextrose agar" id="ABBRID0E6HAK" xlink:type="simple">PDA</abbrev> after 10 days <bold>d</bold> front and <bold>e</bold> back view of the colony on <abbrev xmlns:xlink="http://www.w3.org/1999/xlink" xlink:title="potato dextrose agar" id="ABBRID0EHIAK" xlink:type="simple">PDA</abbrev> after 60 days <bold>f–h</bold> conidiomata <bold>i, j</bold> section view of conidiomata <bold>k, l</bold> conidiophores and paraphyses <bold>m</bold> beta conidia. Scale bars: 20 μm (<bold>i, j</bold>); 10 μm (<bold>k–m</bold>).</p></caption><graphic xmlns:xlink="http://www.w3.org/1999/xlink" xlink:href="mycokeys-117-191-g020.jpg" position="float" orientation="portrait" xlink:type="simple" id="oo_1325291.jpg"><uri content-type="original_file" xlink:type="simple">https://binary.pensoft.net/fig/1325291</uri></graphic></fig></tp:treatment-sec><tp:treatment-sec><!--Section generated to contain objects referenced in tp:taxon-treatment.--><fig id="F35" position="float" orientation="portrait"><object-id xmlns:xlink="http://www.w3.org/1999/xlink" content-type="doi" xlink:type="simple">10.3897/mycokeys.117.137112.figure16</object-id><object-id xmlns:xlink="http://www.w3.org/1999/xlink" content-type="arpha" xlink:type="simple">7F7B08A3-FC32-54EE-9840-6438CD71C0B2</object-id><label>Figure 16.</label><caption><p>Phylogenetic tree of the <italic><tp:taxon-name><tp:taxon-name-part taxon-name-part-type="genus" reg="Diaporthe">Diaporthe</tp:taxon-name-part><tp:taxon-name-part taxon-name-part-type="species" reg="sojae">sojae</tp:taxon-name-part></tp:taxon-name></italic> species complex generated by maximum likelihood of combined ITS, <italic>tef1</italic>, <italic>tub2</italic>, <italic>cal</italic>, and <italic>his3</italic> sequence data. The ultrafast maximum likelihood (<abbrev xmlns:xlink="http://www.w3.org/1999/xlink" xlink:title="maximum likelihood" id="ABBRID0ECJDI" xlink:type="simple">ML</abbrev>) bootstrap support values ≥50% (BT) and Bayesian posterior probabilities ≥0.90 (<abbrev xmlns:xlink="http://www.w3.org/1999/xlink" xlink:title="Bayesian posterior probabilities" id="ABBRID0EGJDI" xlink:type="simple">BYPP</abbrev>) are shown, respectively, near the nodes. The ex-type strains are marked with an asterisk. The tree is rooted in <italic><tp:taxon-name><tp:taxon-name-part taxon-name-part-type="genus" reg="Diaporthe">D.</tp:taxon-name-part><tp:taxon-name-part taxon-name-part-type="species" reg="amygdali">amygdali</tp:taxon-name-part></tp:taxon-name></italic> (CBS 126679) and <italic><tp:taxon-name><tp:taxon-name-part taxon-name-part-type="genus" reg="Diaporthe">D.</tp:taxon-name-part><tp:taxon-name-part taxon-name-part-type="species" reg="amygdali">amygdali</tp:taxon-name-part></tp:taxon-name></italic> (CBS 115620).</p></caption><graphic xmlns:xlink="http://www.w3.org/1999/xlink" xlink:href="mycokeys-117-191-g016.jpg" position="float" orientation="portrait" xlink:type="simple" id="oo_1325287.jpg"><uri content-type="original_file" xlink:type="simple">https://binary.pensoft.net/fig/1325287</uri></graphic></fig></tp:treatment-sec></tp:taxon-treatment>
