# Supplementary material for: ﻿Pathogenic fungi (Sordariomycetes) associated with annual and perennial crops in Northern Thailand
Source: MycoKeys. 2025 May 9;117:191–265. doi: 10.3897/mycokeys.117.137112 (PMC12084813; doi:10.3897/mycokeys.117.137112)
Supplement: XML Treatment for Fusarium bubalinum [file mycokeys.117.137112-treatment16.xml]

<!DOCTYPE tp:taxon-treatment
  PUBLIC "-//TaxonX//DTD Taxonomic Treatment Publishing DTD v0 20100105//EN" "tax-treatment-NSO.dtd">
<tp:taxon-treatment xmlns:tp="http://www.plazi.org/taxpub"><tp:treatment-meta><kwd-group><label>Taxon classification</label><kwd>
              <named-content content-type="kingdom">Fungi</named-content>
            </kwd><kwd>
              <named-content content-type="class">Sordariomycetes</named-content>
            </kwd><kwd>
              <named-content content-type="family">Nectriaceae</named-content>
            </kwd></kwd-group><mixed-citation publication-type="journal"><person-group><name><surname>Fallahi</surname><given-names>Maryam</given-names></name><name><surname>Armand</surname><given-names>Alireza</given-names></name><name><surname>Al-Otibi</surname><given-names>Fatimah</given-names></name><name><surname>Hyde</surname><given-names>Kevin D.</given-names></name><name><surname>Jayawardena</surname><given-names>Ruvishika S.</given-names></name></person-group><article-title>﻿Pathogenic fungi (<tp:taxon-name><tp:taxon-name-part taxon-name-part-type="class">Sordariomycetes</tp:taxon-name-part></tp:taxon-name>) associated with annual and perennial crops in Northern Thailand</article-title><source>MycoKeys</source><day>09</day><month>05</month><year>2025</year><volume>117</volume><fpage>191</fpage><lpage>265</lpage><pub-id pub-id-type="doi">10.3897/mycokeys.117.137112</pub-id></mixed-citation></tp:treatment-meta><tp:nomenclature><label>﻿</label><tp:taxon-name>
            <object-id xmlns:xlink="http://www.w3.org/1999/xlink" content-type="arpha" xlink:type="simple">62018EAD-EB99-58C7-B741-C968F7943B66</object-id>
            <tp:taxon-name-part taxon-name-part-type="genus" reg="Fusarium">Fusarium</tp:taxon-name-part>
            <tp:taxon-name-part taxon-name-part-type="species" reg="bubalinum">bubalinum</tp:taxon-name-part>
            <object-id xmlns:xlink="http://www.w3.org/1999/xlink" xlink:type="simple">Index Fungorum: IF831831</object-id>
          </tp:taxon-name><tp:taxon-authority>J.W. Xia, L. Lombard, Sand.-Den., X.G. Zhang &amp; Crous, Persoonia 43: 195 (2019)</tp:taxon-authority><xref ref-type="fig" rid="F19">Fig. 22</xref></tp:nomenclature><tp:treatment-sec sec-type="description" id="SECID0EMNAK"><title>Description.</title><p>Pathogenic to dragon fruit (<italic><tp:taxon-name><tp:taxon-name-part taxon-name-part-type="genus" reg="Hylocereus">Hylocereus</tp:taxon-name-part><tp:taxon-name-part taxon-name-part-type="species" reg="trigonus">trigonus</tp:taxon-name-part></tp:taxon-name></italic>) and causes stem rot. Sexual morph not observed. Conidiophores on aerial mycelium unbranched, sympodial, or irregularly branched, comprising terminal or lateral phialides that are frequently reduced to single phialides. Conidiogenous cells mono- or polyphialidic, subulate to subcylindrical, smooth and thin-walled, 5–25 × 1.5–3.5 μm. Aerial conidia ellipsoidal to falcate, slender, curved dorsoventrally, tap towards both ends, blunt to conical and straight to slightly curved apical cell, with a blunt to papillate basal cell, 0–7 septate, 8–28.5 × 1.3–2.8 µm (mean = 16 × 2 μm, n = 30). Microcyclic conidiogenesis often occurs. Sporodochia and chlamydospores are absent.</p></tp:treatment-sec><tp:treatment-sec sec-type="description" id="SECID0E4NAK"><title>Culture characteristics.</title><p>Colonies on <abbrev xmlns:xlink="http://www.w3.org/1999/xlink" xlink:title="potato dextrose agar" id="ABBRID0EDOAK" xlink:type="simple">PDA</abbrev> reach 80 mm in diameter after 7 days of growth at 25 °C in the dark, cottony, white to buff, floccose, and radiate with moderate aerial mycelium, filiform, and margins irregular, having sparse aerial mycelium and high sporulation on the surface of SNA medium. The reverse is a pale primrose.</p></tp:treatment-sec><tp:treatment-sec sec-type="material" id="SECID0EHOAK"><title>Material examined.</title><p>Thailand • Chiang Rai, Mueang Chiang Rai District, Doi Hang. On stem rot in dragon fruit, February 2023, Maryam Fallahi, dried culture MF35-5 (<named-content xmlns:xlink="http://www.w3.org/1999/xlink" content-type="dwc:institutional_code" xlink:title="Mae Fah Luang University Herbarium" xlink:href="http://grbio.org/institution/mae-fah-laung-university-herbarium" xlink:type="simple">MFLU</named-content> 24-0249), living culture <named-content xmlns:xlink="http://www.w3.org/1999/xlink" content-type="dwc:institutional_code" xlink:title="Mae Fah Luang University Culture Collection" xlink:href="http://grbio.org/institution/mae-fah-luang-university-culture-collection" xlink:type="simple">MFLUCC</named-content> 24-0230.</p></tp:treatment-sec><tp:treatment-sec sec-type="notes" id="SECID0EVOAK"><title>Notes.</title><p>Based on phylogenetic analysis, strain <named-content xmlns:xlink="http://www.w3.org/1999/xlink" content-type="dwc:institutional_code" xlink:title="Mae Fah Luang University Culture Collection" xlink:href="http://grbio.org/institution/mae-fah-luang-university-culture-collection" xlink:type="simple">MFLUCC</named-content> 24-0230 clustered in the same subclade with <italic><tp:taxon-name><tp:taxon-name-part taxon-name-part-type="genus" reg="Fusarium">Fusarium</tp:taxon-name-part><tp:taxon-name-part taxon-name-part-type="species" reg="bubalinum">bubalinum</tp:taxon-name-part></tp:taxon-name></italic> (CBS 161-25, ex-type) in <italic><tp:taxon-name><tp:taxon-name-part taxon-name-part-type="genus" reg="Fusarium">Fusarium</tp:taxon-name-part><tp:taxon-name-part taxon-name-part-type="species" reg="incarnatum">incarnatum</tp:taxon-name-part></tp:taxon-name></italic> species complex with 97% <abbrev xmlns:xlink="http://www.w3.org/1999/xlink" xlink:title="maximum likelihood" id="ABBRID0EVPAK" xlink:type="simple">ML</abbrev>, 99% IQ bootstrap support and 0.99 <abbrev xmlns:xlink="http://www.w3.org/1999/xlink" xlink:title="Bayesian posterior probabilities" id="ABBRID0EZPAK" xlink:type="simple">BYPP</abbrev> (Fig. <xref ref-type="fig" rid="F18">21</xref>). The base pair differences between <italic><tp:taxon-name><tp:taxon-name-part taxon-name-part-type="genus" reg="Fusarium">F.</tp:taxon-name-part><tp:taxon-name-part taxon-name-part-type="species" reg="bubalinum">bubalinum</tp:taxon-name-part></tp:taxon-name></italic> strains <named-content xmlns:xlink="http://www.w3.org/1999/xlink" content-type="dwc:institutional_code" xlink:title="Mae Fah Luang University Culture Collection" xlink:href="http://grbio.org/institution/mae-fah-luang-university-culture-collection" xlink:type="simple">MFLUCC</named-content> 24-0230 and ex-type CBS 161-25 showed that they are identical in <italic>tef1</italic> and <italic>rpb2</italic>, and sequence data of <italic>rpb1</italic> are not available for <italic><tp:taxon-name><tp:taxon-name-part taxon-name-part-type="genus" reg="Fusarium">F.</tp:taxon-name-part><tp:taxon-name-part taxon-name-part-type="species" reg="bubalinum">bubalinum</tp:taxon-name-part></tp:taxon-name></italic> (CBS 161-25, ex-type). <italic><tp:taxon-name><tp:taxon-name-part taxon-name-part-type="genus" reg="Fusarium">Fusarium</tp:taxon-name-part><tp:taxon-name-part taxon-name-part-type="species" reg="bubalinum">bubalinum</tp:taxon-name-part></tp:taxon-name></italic> (<named-content xmlns:xlink="http://www.w3.org/1999/xlink" content-type="dwc:institutional_code" xlink:title="Mae Fah Luang University Culture Collection" xlink:href="http://grbio.org/institution/mae-fah-luang-university-culture-collection" xlink:type="simple">MFLUCC</named-content> 24-0230) is similar to the ex-type strain of <italic><tp:taxon-name><tp:taxon-name-part taxon-name-part-type="genus" reg="Fusarium">F.</tp:taxon-name-part><tp:taxon-name-part taxon-name-part-type="species" reg="bubalinum">bubalinum</tp:taxon-name-part></tp:taxon-name></italic> in morphology (CBS 161-25). <italic><tp:taxon-name><tp:taxon-name-part taxon-name-part-type="genus" reg="Fusarium">Fusarium</tp:taxon-name-part><tp:taxon-name-part taxon-name-part-type="species" reg="bubalinum">bubalinum</tp:taxon-name-part></tp:taxon-name></italic> was introduced as a new species in the <italic><tp:taxon-name><tp:taxon-name-part taxon-name-part-type="genus" reg="Fusarium">Fusarium</tp:taxon-name-part><tp:taxon-name-part taxon-name-part-type="species" reg="incarnatum-equiseti">incarnatum-equiseti</tp:taxon-name-part></tp:taxon-name></italic> complex, and the type strain was isolated from an unknown substrate in Australia (<xref ref-type="bibr" rid="B118">Xia et al. 2019</xref>). However, details regarding its host are scarce. Recently, it was reported in association with sheath rot disease of rice in Indonesia (<xref ref-type="bibr" rid="B84">Pramunadipta et al. 2022</xref>). In this study, we report <italic><tp:taxon-name><tp:taxon-name-part taxon-name-part-type="genus" reg="Fusarium">F.</tp:taxon-name-part><tp:taxon-name-part taxon-name-part-type="species" reg="bubalinum">bubalinum</tp:taxon-name-part></tp:taxon-name></italic> causing stem rot in dragon fruit in northern Thailand as a new host and geographical record.</p><fig id="F18" position="float" orientation="portrait"><object-id xmlns:xlink="http://www.w3.org/1999/xlink" content-type="doi" xlink:type="simple">10.3897/mycokeys.117.137112.figure21</object-id><object-id xmlns:xlink="http://www.w3.org/1999/xlink" content-type="arpha" xlink:type="simple">5023A447-E9F2-591C-B1F0-C280213211AE</object-id><label>Figure 21.</label><caption><p>Phylogenetic tree of the <italic><tp:taxon-name><tp:taxon-name-part taxon-name-part-type="genus" reg="Fusarium">Fusarium</tp:taxon-name-part><tp:taxon-name-part taxon-name-part-type="species" reg="incarnatum">incarnatum</tp:taxon-name-part></tp:taxon-name></italic> species complex generated by maximum likelihood of combined <italic>tef1</italic>, <italic>rpb1</italic>, and <italic>rpb2</italic> sequence data. The ultrafast maximum likelihood (<abbrev xmlns:xlink="http://www.w3.org/1999/xlink" xlink:title="maximum likelihood" id="ABBRID0EGUAK" xlink:type="simple">ML</abbrev>) and IQ bootstrap support values ≥50% (BT), as well as Bayesian posterior probabilities ≥ 0.95 (<abbrev xmlns:xlink="http://www.w3.org/1999/xlink" xlink:title="Bayesian posterior probabilities" id="ABBRID0EKUAK" xlink:type="simple">BYPP</abbrev>) are shown, respectively, near the nodes. The ex-type strains are marked with an asterisk. The tree is rooted in <italic><tp:taxon-name><tp:taxon-name-part taxon-name-part-type="genus" reg="Fusarium">F.</tp:taxon-name-part><tp:taxon-name-part taxon-name-part-type="species" reg="concolor">concolor</tp:taxon-name-part></tp:taxon-name></italic> (NRRL 13994).</p></caption><graphic xmlns:xlink="http://www.w3.org/1999/xlink" xlink:href="mycokeys-117-191-g021.jpg" position="float" orientation="portrait" xlink:type="simple" id="oo_1325292.jpg"><uri content-type="original_file" xlink:type="simple">https://binary.pensoft.net/fig/1325292</uri></graphic></fig><fig id="F19" position="float" orientation="portrait"><object-id xmlns:xlink="http://www.w3.org/1999/xlink" content-type="doi" xlink:type="simple">10.3897/mycokeys.117.137112.figure22</object-id><object-id xmlns:xlink="http://www.w3.org/1999/xlink" content-type="arpha" xlink:type="simple">01C6E0C7-41E6-5A33-9AE8-89091129169C</object-id><label>Figure 22.</label><caption><p><italic><tp:taxon-name><tp:taxon-name-part taxon-name-part-type="genus" reg="Fusarium">Fusarium</tp:taxon-name-part><tp:taxon-name-part taxon-name-part-type="species" reg="bubalinum">bubalinum</tp:taxon-name-part></tp:taxon-name></italic> (<named-content xmlns:xlink="http://www.w3.org/1999/xlink" content-type="dwc:institutional_code" xlink:title="Mae Fah Luang University Culture Collection" xlink:href="http://grbio.org/institution/mae-fah-luang-university-culture-collection" xlink:type="simple">MFLUCC</named-content> 24-0230) <bold>a</bold> stem rot in dragon fruit <bold>b</bold> upper, and <bold>c</bold> reverse views of the colony after seven days of growth on <abbrev xmlns:xlink="http://www.w3.org/1999/xlink" xlink:title="potato dextrose agar" id="ABBRID0EEWAK" xlink:type="simple">PDA</abbrev> at 25 °C <bold>d, e</bold> conidia <bold>f</bold> conidiophores and conidia anastomose and germination <bold>g–i</bold> conidiophores, conidiogenous cells, and aerial conidia. Scale bars: 20 μm.</p></caption><graphic xmlns:xlink="http://www.w3.org/1999/xlink" xlink:href="mycokeys-117-191-g022.jpg" position="float" orientation="portrait" xlink:type="simple" id="oo_1325293.jpg"><uri content-type="original_file" xlink:type="simple">https://binary.pensoft.net/fig/1325293</uri></graphic></fig></tp:treatment-sec><ref-list><ref id="B118"><mixed-citation xmlns:xlink="http://www.w3.org/1999/xlink" xlink:type="simple"><person-group><name name-style="western"><surname>Xia</surname><given-names>JW</given-names></name><name name-style="western"><surname>Sandoval-Denis</surname><given-names>M</given-names></name><name name-style="western"><surname>Crous</surname><given-names>PW</given-names></name><name name-style="western"><surname>Zhang</surname><given-names>XG</given-names></name><name name-style="western"><surname>Lombard</surname><given-names>L</given-names></name></person-group> (<year>2019</year>) <article-title>Numbers to names - restyling the <italic><tp:taxon-name><tp:taxon-name-part taxon-name-part-type="genus">Fusarium</tp:taxon-name-part><tp:taxon-name-part taxon-name-part-type="species">incarnatum-equiseti</tp:taxon-name-part></tp:taxon-name></italic> species complex.</article-title><source>Persoonia</source><volume>43</volume>(<issue>1</issue>): <fpage>186</fpage>–<lpage>221</lpage>. <ext-link xlink:href="10.3767/persoonia.2019.43.05" ext-link-type="doi" xlink:type="simple">https://doi.org/10.3767/persoonia.2019.43.05</ext-link></mixed-citation></ref><ref id="B84"><mixed-citation xmlns:xlink="http://www.w3.org/1999/xlink" xlink:type="simple"><person-group><name name-style="western"><surname>Pramunadipta</surname><given-names>S</given-names></name><name name-style="western"><surname>Widiastuti</surname><given-names>A</given-names></name><name name-style="western"><surname>Wibowo</surname><given-names>A</given-names></name><name name-style="western"><surname>Suga</surname><given-names>H</given-names></name><name name-style="western"><surname>Priyatmojo</surname><given-names>A</given-names></name></person-group> (<year>2022</year>) <article-title>Identification and pathogenicity of <italic><tp:taxon-name><tp:taxon-name-part taxon-name-part-type="genus">Fusarium</tp:taxon-name-part></tp:taxon-name></italic> spp. associated with the sheath rot disease of rice (<italic><tp:taxon-name><tp:taxon-name-part taxon-name-part-type="genus">Oryza</tp:taxon-name-part><tp:taxon-name-part taxon-name-part-type="species">sativa</tp:taxon-name-part></tp:taxon-name></italic>) in Indonesia.</article-title><source>Journal of Plant Pathology</source><volume>104</volume>: <fpage>251</fpage>–<lpage>267</lpage>. <ext-link xlink:href="10.1007/s42161-021-00988-x" ext-link-type="doi" xlink:type="simple">https://doi.org/10.1007/s42161-021-00988-x</ext-link></mixed-citation></ref></ref-list></tp:taxon-treatment>
