# Supplementary material for: ﻿Pathogenic fungi (Sordariomycetes) associated with annual and perennial crops in Northern Thailand
Source: MycoKeys. 2025 May 9;117:191–265. doi: 10.3897/mycokeys.117.137112 (PMC12084813; doi:10.3897/mycokeys.117.137112)
Supplement: XML Treatment for Fusarium sulawesiense [file mycokeys.117.137112-treatment17.xml]

<!DOCTYPE tp:taxon-treatment
  PUBLIC "-//TaxonX//DTD Taxonomic Treatment Publishing DTD v0 20100105//EN" "tax-treatment-NSO.dtd">
<tp:taxon-treatment xmlns:tp="http://www.plazi.org/taxpub"><tp:treatment-meta><kwd-group><label>Taxon classification</label><kwd>
              <named-content content-type="kingdom">Fungi</named-content>
            </kwd><kwd>
              <named-content content-type="class">Sordariomycetes</named-content>
            </kwd><kwd>
              <named-content content-type="family">Nectriaceae</named-content>
            </kwd></kwd-group><mixed-citation publication-type="journal"><person-group><name><surname>Fallahi</surname><given-names>Maryam</given-names></name><name><surname>Armand</surname><given-names>Alireza</given-names></name><name><surname>Al-Otibi</surname><given-names>Fatimah</given-names></name><name><surname>Hyde</surname><given-names>Kevin D.</given-names></name><name><surname>Jayawardena</surname><given-names>Ruvishika S.</given-names></name></person-group><article-title>﻿Pathogenic fungi (<tp:taxon-name><tp:taxon-name-part taxon-name-part-type="class">Sordariomycetes</tp:taxon-name-part></tp:taxon-name>) associated with annual and perennial crops in Northern Thailand</article-title><source>MycoKeys</source><day>09</day><month>05</month><year>2025</year><volume>117</volume><fpage>191</fpage><lpage>265</lpage><pub-id pub-id-type="doi">10.3897/mycokeys.117.137112</pub-id></mixed-citation></tp:treatment-meta><tp:nomenclature><label>﻿</label><tp:taxon-name>
            <object-id xmlns:xlink="http://www.w3.org/1999/xlink" content-type="arpha" xlink:type="simple">9F4717E2-2E48-563F-B562-B9ED0E9E65B4</object-id>
            <tp:taxon-name-part taxon-name-part-type="genus" reg="Fusarium">Fusarium</tp:taxon-name-part>
            <tp:taxon-name-part taxon-name-part-type="species" reg="sulawesiense">sulawesiense</tp:taxon-name-part>
            <object-id xmlns:xlink="http://www.w3.org/1999/xlink" xlink:type="simple">Index Fungorum: IF830777</object-id>
            <object-id xmlns:xlink="http://www.w3.org/1999/xlink" xlink:type="simple">Facesoffungi Number: FoF13412</object-id>
          </tp:taxon-name><tp:taxon-authority>Sand.-Den., L. Lombard, Kema &amp; Crous [as ‘ sulawense’], Persoonia 43: 65 (2019)</tp:taxon-authority><xref ref-type="fig" rid="F20">Fig. 23</xref></tp:nomenclature><tp:treatment-sec sec-type="description" id="SECID0ECYAK"><title>Description.</title><p>Pathogenic to Mangosteen (<italic><tp:taxon-name><tp:taxon-name-part taxon-name-part-type="genus" reg="Garcinia">Garcinia</tp:taxon-name-part><tp:taxon-name-part taxon-name-part-type="species" reg="mangostana">mangostana</tp:taxon-name-part></tp:taxon-name></italic>) and causes small, water-soaked lesions on the fruit surface; lesions may appear slightly sunken and surrounded by a yellow or brown halo. Sexual morph not observed. Conidiophores on aerial mycelium plentiful, septate, verticillately or irregularly branched. Conidiogenous cells mono- or polyphialidic, sub-cylindrical, smooth, thin-walled, 8–20 × 1.5–4 µm (mean = 14 × 3 μm, n = 20). Conidia on aerial mycelium falcate or fusiform, 1–5 septate: 1-septate conidia 8.5–20 × 2.2–4.7 µm (mean = 13.5 × 3.5 μm, n = 30), 5-septate conidia 32–42 × 2.5–4.5 µm (mean = 35 × 4.1 μm, n = 30). Sporodochia are formed on CLA after 7 days and have a pale orange color. Macroconidia in sporodochia falcate, with apical cells gently curved, papillate, and basal cells slightly curved, foot-shaped, 3–7 septate, 30–40.5 × 2.5–4 µm (mean = 33 × 3.6 μm, n = 30). Chlamydospores are absent.</p><fig id="F20" position="float" orientation="portrait"><object-id xmlns:xlink="http://www.w3.org/1999/xlink" content-type="doi" xlink:type="simple">10.3897/mycokeys.117.137112.figure23</object-id><object-id xmlns:xlink="http://www.w3.org/1999/xlink" content-type="arpha" xlink:type="simple">AA067E0B-F4FD-5624-BBC2-36FEBAA3A6D8</object-id><label>Figure 23.</label><caption><p><italic><tp:taxon-name><tp:taxon-name-part taxon-name-part-type="genus" reg="Fusarium">Fusarium</tp:taxon-name-part><tp:taxon-name-part taxon-name-part-type="species" reg="sulawesiense">sulawesiense</tp:taxon-name-part></tp:taxon-name></italic> (<named-content xmlns:xlink="http://www.w3.org/1999/xlink" content-type="dwc:institutional_code" xlink:title="Mae Fah Luang University Culture Collection" xlink:href="http://grbio.org/institution/mae-fah-luang-university-culture-collection" xlink:type="simple">MFLUCC</named-content> 24-0250) <bold>a</bold> fruit rot in Mangosteen <bold>b</bold> front and <bold>c</bold> back views of the colony after 7 days of growth on <abbrev xmlns:xlink="http://www.w3.org/1999/xlink" xlink:title="potato dextrose agar" id="ABBRID0EQZAK" xlink:type="simple">PDA</abbrev> at 25 °C <bold>d</bold> spordochium <bold>e–g</bold> sporodochial conidia <bold>h, i</bold> Conidiogenous cells and conidia. Scale bars: 20 μm (<bold>e–h</bold>); 10 μm (<bold>i</bold>).</p></caption><graphic xmlns:xlink="http://www.w3.org/1999/xlink" xlink:href="mycokeys-117-191-g023.jpg" position="float" orientation="portrait" xlink:type="simple" id="oo_1325294.jpg"><uri content-type="original_file" xlink:type="simple">https://binary.pensoft.net/fig/1325294</uri></graphic></fig></tp:treatment-sec><tp:treatment-sec sec-type="description" id="SECID0ED1AK"><title>Culture characteristics.</title><p>Colonies on <abbrev xmlns:xlink="http://www.w3.org/1999/xlink" xlink:title="potato dextrose agar" id="ABBRID0EJ1AK" xlink:type="simple">PDA</abbrev> reach 65 mm in diameter after 7 days of growth at 25 °C in the dark, cottony, white to pale pink, yellow, or pale brown in the center, and with a radial orange color on the reverse.</p></tp:treatment-sec><tp:treatment-sec sec-type="material" id="SECID0EN1AK"><title>Material examined.</title><p>Thailand • Chiang Rai, Mueang Chiang Rai District, Ban Du, on fruit rot of Mangosteen (<italic><tp:taxon-name><tp:taxon-name-part taxon-name-part-type="genus" reg="Garcinia">Garcinia</tp:taxon-name-part><tp:taxon-name-part taxon-name-part-type="species" reg="mangostana">mangostana</tp:taxon-name-part></tp:taxon-name></italic>), June 2023, Maryam Fallahi, dried culture L5-6 (<named-content xmlns:xlink="http://www.w3.org/1999/xlink" content-type="dwc:institutional_code" xlink:title="Mae Fah Luang University Herbarium" xlink:href="http://grbio.org/institution/mae-fah-laung-university-herbarium" xlink:type="simple">MFLU</named-content> 24-0253), living culture, <named-content xmlns:xlink="http://www.w3.org/1999/xlink" content-type="dwc:institutional_code" xlink:title="Mae Fah Luang University Culture Collection" xlink:href="http://grbio.org/institution/mae-fah-luang-university-culture-collection" xlink:type="simple">MFLUCC</named-content> 24-0250.</p></tp:treatment-sec><tp:treatment-sec sec-type="notes" id="SECID0EG2AK"><title>Notes.</title><p>Based on phylogenetic analysis, <named-content xmlns:xlink="http://www.w3.org/1999/xlink" content-type="dwc:institutional_code" xlink:title="Mae Fah Luang University Culture Collection" xlink:href="http://grbio.org/institution/mae-fah-luang-university-culture-collection" xlink:type="simple">MFLUCC</named-content> 24-0250 clustered with <italic><tp:taxon-name><tp:taxon-name-part taxon-name-part-type="genus" reg="Fusarium">Fusarium</tp:taxon-name-part><tp:taxon-name-part taxon-name-part-type="species" reg="sulawesiense">sulawesiense</tp:taxon-name-part></tp:taxon-name></italic> (InaCC F940, holotype) in <italic><tp:taxon-name><tp:taxon-name-part taxon-name-part-type="genus" reg="Fusarium">F.</tp:taxon-name-part><tp:taxon-name-part taxon-name-part-type="species" reg="incarnatum">incarnatum</tp:taxon-name-part></tp:taxon-name></italic> species complex with 67% <abbrev xmlns:xlink="http://www.w3.org/1999/xlink" xlink:title="maximum likelihood" id="ABBRID0EG3AK" xlink:type="simple">ML</abbrev>, 97% IQ bootstrap support, and 0.99 <abbrev xmlns:xlink="http://www.w3.org/1999/xlink" xlink:title="Bayesian posterior probabilities" id="ABBRID0EK3AK" xlink:type="simple">BYPP</abbrev> (Fig. <xref ref-type="fig" rid="F18">21</xref>). The base pair differences between <italic><tp:taxon-name><tp:taxon-name-part taxon-name-part-type="genus" reg="Fusarium">F.</tp:taxon-name-part><tp:taxon-name-part taxon-name-part-type="species" reg="sulawesiense">sulawesiense</tp:taxon-name-part></tp:taxon-name></italic> strains <named-content xmlns:xlink="http://www.w3.org/1999/xlink" content-type="dwc:institutional_code" xlink:title="Mae Fah Luang University Culture Collection" xlink:href="http://grbio.org/institution/mae-fah-luang-university-culture-collection" xlink:type="simple">MFLUCC</named-content> 24-0250 and the ex-type InaCC F940 revealed a 0.36% (2/554 bp) difference in <italic>tef1</italic> and no difference in <italic>rpb2</italic>. The sequence of the <italic>rpb1</italic> gene is not available for the type strain. <italic><tp:taxon-name><tp:taxon-name-part taxon-name-part-type="genus" reg="Fusarium">Fusarium</tp:taxon-name-part><tp:taxon-name-part taxon-name-part-type="species" reg="sulawesiense">sulawesiense</tp:taxon-name-part></tp:taxon-name></italic> (<named-content xmlns:xlink="http://www.w3.org/1999/xlink" content-type="dwc:institutional_code" xlink:title="Mae Fah Luang University Culture Collection" xlink:href="http://grbio.org/institution/mae-fah-luang-university-culture-collection" xlink:type="simple">MFLUCC</named-content> 24-0250) is similar to the ex-type strain (InaCC F964). However, the ex-type strain did not describe septate conidia (<xref ref-type="bibr" rid="B64">Maryani et al. 2019b</xref>). <italic><tp:taxon-name><tp:taxon-name-part taxon-name-part-type="genus" reg="Fusarium">Fusarium</tp:taxon-name-part><tp:taxon-name-part taxon-name-part-type="species" reg="sulawesiense">sulawesiense</tp:taxon-name-part></tp:taxon-name></italic> was first reported from bananas in Indonesia (<xref ref-type="bibr" rid="B64">Maryani et al. 2019b</xref>). In Thailand, it was isolated from pineapple (<xref ref-type="bibr" rid="B1">Abeywickrama et al. 2023</xref>), and this study provides the first host association of <italic><tp:taxon-name><tp:taxon-name-part taxon-name-part-type="genus" reg="Fusarium">F.</tp:taxon-name-part><tp:taxon-name-part taxon-name-part-type="species" reg="sulawesiense">sulawesiense</tp:taxon-name-part></tp:taxon-name></italic> with Mangosteen (<italic><tp:taxon-name><tp:taxon-name-part taxon-name-part-type="genus" reg="Garcinia">Garcinia</tp:taxon-name-part><tp:taxon-name-part taxon-name-part-type="species" reg="mangostana">mangostana</tp:taxon-name-part></tp:taxon-name></italic>).</p></tp:treatment-sec><tp:treatment-sec><!--Section generated to contain objects referenced in tp:taxon-treatment.--><fig id="F18" position="float" orientation="portrait"><object-id xmlns:xlink="http://www.w3.org/1999/xlink" content-type="doi" xlink:type="simple">10.3897/mycokeys.117.137112.figure21</object-id><object-id xmlns:xlink="http://www.w3.org/1999/xlink" content-type="arpha" xlink:type="simple">5023A447-E9F2-591C-B1F0-C280213211AE</object-id><label>Figure 21.</label><caption><p>Phylogenetic tree of the <italic><tp:taxon-name><tp:taxon-name-part taxon-name-part-type="genus" reg="Fusarium">Fusarium</tp:taxon-name-part><tp:taxon-name-part taxon-name-part-type="species" reg="incarnatum">incarnatum</tp:taxon-name-part></tp:taxon-name></italic> species complex generated by maximum likelihood of combined <italic>tef1</italic>, <italic>rpb1</italic>, and <italic>rpb2</italic> sequence data. The ultrafast maximum likelihood (<abbrev xmlns:xlink="http://www.w3.org/1999/xlink" xlink:title="maximum likelihood" id="ABBRID0EGUAK" xlink:type="simple">ML</abbrev>) and IQ bootstrap support values ≥50% (BT), as well as Bayesian posterior probabilities ≥ 0.95 (<abbrev xmlns:xlink="http://www.w3.org/1999/xlink" xlink:title="Bayesian posterior probabilities" id="ABBRID0EKUAK" xlink:type="simple">BYPP</abbrev>) are shown, respectively, near the nodes. The ex-type strains are marked with an asterisk. The tree is rooted in <italic><tp:taxon-name><tp:taxon-name-part taxon-name-part-type="genus" reg="Fusarium">F.</tp:taxon-name-part><tp:taxon-name-part taxon-name-part-type="species" reg="concolor">concolor</tp:taxon-name-part></tp:taxon-name></italic> (NRRL 13994).</p></caption><graphic xmlns:xlink="http://www.w3.org/1999/xlink" xlink:href="mycokeys-117-191-g021.jpg" position="float" orientation="portrait" xlink:type="simple" id="oo_1325292.jpg"><uri content-type="original_file" xlink:type="simple">https://binary.pensoft.net/fig/1325292</uri></graphic></fig></tp:treatment-sec><ref-list><ref id="B64"><mixed-citation xmlns:xlink="http://www.w3.org/1999/xlink" xlink:type="simple"><person-group><name name-style="western"><surname>Maryani</surname><given-names>N</given-names></name><name name-style="western"><surname>Lombard</surname><given-names>L</given-names></name><name name-style="western"><surname>Poerba</surname><given-names>YS</given-names></name><name name-style="western"><surname>Subandiyah</surname><given-names>S</given-names></name><name name-style="western"><surname>Crous</surname><given-names>PW</given-names></name><name name-style="western"><surname>Kema</surname><given-names>GH</given-names></name></person-group> (<year>2019b</year>) <article-title>Phylogeny and genetic diversity of the banana <tp:taxon-name><tp:taxon-name-part taxon-name-part-type="genus">Fusarium</tp:taxon-name-part></tp:taxon-name> wilt pathogen <tp:taxon-name><tp:taxon-name-part taxon-name-part-type="genus">Fusarium</tp:taxon-name-part><tp:taxon-name-part taxon-name-part-type="species">oxysporum</tp:taxon-name-part><tp:taxon-name-part taxon-name-part-type="authority">f.</tp:taxon-name-part><tp:taxon-name-part taxon-name-part-type="uncertainty-rank">sp.</tp:taxon-name-part><tp:taxon-name-part taxon-name-part-type="species">cubense</tp:taxon-name-part></tp:taxon-name> in the Indonesian centre of origin.</article-title><source>Studies in Mycology</source><volume>92</volume>(<issue>1</issue>): <fpage>155</fpage>–<lpage>194</lpage>. <ext-link xlink:href="10.1016/j.simyco.2018.06.003" ext-link-type="doi" xlink:type="simple">https://doi.org/10.1016/j.simyco.2018.06.003</ext-link></mixed-citation></ref><ref id="B1"><mixed-citation xmlns:xlink="http://www.w3.org/1999/xlink" xlink:type="simple"><person-group><name name-style="western"><surname>Abeywickrama</surname><given-names>PD</given-names></name><name name-style="western"><surname>Jayawardena</surname><given-names>RS</given-names></name><name name-style="western"><surname>Thakshila</surname><given-names>SAD</given-names></name><name name-style="western"><surname>Hyde</surname><given-names>KD</given-names></name><name name-style="western"><surname>Yan</surname><given-names>J</given-names></name><name name-style="western"><surname>Zhang</surname><given-names>W</given-names></name><name name-style="western"><surname>Li</surname><given-names>X</given-names></name></person-group> (<year>2023</year>) <article-title>Phyto-pathogenic fungi associated with tropical fruit crops in Thailand–1.</article-title><source>Current Research in Environmental &amp; Applied Mycology</source><volume>13</volume>(<issue>1</issue>): <fpage>347</fpage>–<lpage>411</lpage>. <ext-link xlink:href="10.5943/cream/13/1/14" ext-link-type="doi" xlink:type="simple">https://doi.org/10.5943/cream/13/1/14</ext-link></mixed-citation></ref></ref-list></tp:taxon-treatment>
