# Supplementary material for: ﻿Pathogenic fungi (Sordariomycetes) associated with annual and perennial crops in Northern Thailand
Source: MycoKeys. 2025 May 9;117:191–265. doi: 10.3897/mycokeys.117.137112 (PMC12084813; doi:10.3897/mycokeys.117.137112)
Supplement: XML Treatment for Fusarium tanahbumbuense [file mycokeys.117.137112-treatment18.xml]

<!DOCTYPE tp:taxon-treatment
  PUBLIC "-//TaxonX//DTD Taxonomic Treatment Publishing DTD v0 20100105//EN" "tax-treatment-NSO.dtd">
<tp:taxon-treatment xmlns:tp="http://www.plazi.org/taxpub"><tp:treatment-meta><kwd-group><label>Taxon classification</label><kwd>
              <named-content content-type="kingdom">Fungi</named-content>
            </kwd><kwd>
              <named-content content-type="class">Sordariomycetes</named-content>
            </kwd><kwd>
              <named-content content-type="family">Nectriaceae</named-content>
            </kwd></kwd-group><mixed-citation publication-type="journal"><person-group><name><surname>Fallahi</surname><given-names>Maryam</given-names></name><name><surname>Armand</surname><given-names>Alireza</given-names></name><name><surname>Al-Otibi</surname><given-names>Fatimah</given-names></name><name><surname>Hyde</surname><given-names>Kevin D.</given-names></name><name><surname>Jayawardena</surname><given-names>Ruvishika S.</given-names></name></person-group><article-title>﻿Pathogenic fungi (<tp:taxon-name><tp:taxon-name-part taxon-name-part-type="class">Sordariomycetes</tp:taxon-name-part></tp:taxon-name>) associated with annual and perennial crops in Northern Thailand</article-title><source>MycoKeys</source><day>09</day><month>05</month><year>2025</year><volume>117</volume><fpage>191</fpage><lpage>265</lpage><pub-id pub-id-type="doi">10.3897/mycokeys.117.137112</pub-id></mixed-citation></tp:treatment-meta><tp:nomenclature><label>﻿</label><tp:taxon-name>
            <object-id xmlns:xlink="http://www.w3.org/1999/xlink" content-type="arpha" xlink:type="simple">07B14C6A-A0F5-59FC-A272-1641F6F7E7F7</object-id>
            <tp:taxon-name-part taxon-name-part-type="genus" reg="Fusarium">Fusarium</tp:taxon-name-part>
            <tp:taxon-name-part taxon-name-part-type="species" reg="tanahbumbuense">tanahbumbuense</tp:taxon-name-part>
            <object-id xmlns:xlink="http://www.w3.org/1999/xlink" xlink:type="simple">Index Fungorum: IF828962</object-id>
          </tp:taxon-name><tp:taxon-authority>Sand.-Den., L. Lombard, Kema &amp; Crous, Persoonia 43: 63 (2019)</tp:taxon-authority><xref ref-type="fig" rid="F21">Fig. 24</xref></tp:nomenclature><tp:treatment-sec sec-type="description" id="SECID0EYABK"><title>Description.</title><p>Pathogenic to durian (<italic><tp:taxon-name><tp:taxon-name-part taxon-name-part-type="genus" reg="Durio">Durio</tp:taxon-name-part><tp:taxon-name-part taxon-name-part-type="species" reg="zibethinus">zibethinus</tp:taxon-name-part></tp:taxon-name></italic>) and pepper (<italic><tp:taxon-name><tp:taxon-name-part taxon-name-part-type="genus" reg="Capsicum">Capsicum</tp:taxon-name-part><tp:taxon-name-part taxon-name-part-type="species" reg="annuum">annuum</tp:taxon-name-part></tp:taxon-name></italic>), and causes small, water-soaked lesions on leaves and stems that enlarge into necrotic spots with dark margins, potentially leading to defoliation and stem girdling under favorable, humid conditions. Sexual morph not observed. Conidiophores on aerial mycelium septate, irregular, verticillately branched. Conidiogenous cells mono- or polyphialidic, subulate or subcylindrical, smooth and thin-walled, 7–24 × 2–4 µm (mean = 13 × 3 µm, n = 15). Conidia on aerial mycelium, ellipsoidal to falcate, smooth and thin-walled, 1–3 septate, 7–27 × 2–4 µm (mean = 33 × 3 µm, n = 30). Sporodochia are formed plentifully on CLA after 7 days and have a pale orange color. Conidia on sporodochia falcate, produced by both mono- and polyphialides, apical cells conical to papillate, basal cells indistinct or foot-shaped, 3–5-septate, 26–38 × 2–3.7 µm (mean = 33 × 3 µm, n = 30). Chlamydospores are absent.</p><fig id="F21" position="float" orientation="portrait"><object-id xmlns:xlink="http://www.w3.org/1999/xlink" content-type="doi" xlink:type="simple">10.3897/mycokeys.117.137112.figure24</object-id><object-id xmlns:xlink="http://www.w3.org/1999/xlink" content-type="arpha" xlink:type="simple">19FCCFD9-8F27-5104-8097-FCAB85DFEA2E</object-id><label>Figure 24.</label><caption><p><italic><tp:taxon-name><tp:taxon-name-part taxon-name-part-type="genus" reg="Fusarium">Fusarium</tp:taxon-name-part><tp:taxon-name-part taxon-name-part-type="species" reg="tanahbumbuense">tanahbumbuense</tp:taxon-name-part></tp:taxon-name></italic> (<named-content xmlns:xlink="http://www.w3.org/1999/xlink" content-type="dwc:institutional_code" xlink:title="Mae Fah Luang University Culture Collection" xlink:href="http://grbio.org/institution/mae-fah-luang-university-culture-collection" xlink:type="simple">MFLUCC</named-content> 24-0231) <bold>a</bold> leaf spots on durian <bold>b</bold> stem and leaf spots on pepper <bold>c</bold> front, and <bold>d</bold> back views of the colony after 10 days of growth on <abbrev xmlns:xlink="http://www.w3.org/1999/xlink" xlink:title="potato dextrose agar" id="ABBRID0ETCBK" xlink:type="simple">PDA</abbrev> at 25 °C <bold>e</bold> spordochium <bold>f–g</bold> spordochium conidia <bold>h, i</bold> conidiophores and conidiogenous cells. <bold>j</bold> aerial conidia. Scale bars: 20 μm.</p></caption><graphic xmlns:xlink="http://www.w3.org/1999/xlink" xlink:href="mycokeys-117-191-g024.jpg" position="float" orientation="portrait" xlink:type="simple" id="oo_1325295.jpg"><uri content-type="original_file" xlink:type="simple">https://binary.pensoft.net/fig/1325295</uri></graphic></fig></tp:treatment-sec><tp:treatment-sec sec-type="description" id="SECID0EEDBK"><title>Culture characteristics.</title><p>Colonies on <abbrev xmlns:xlink="http://www.w3.org/1999/xlink" xlink:title="potato dextrose agar" id="ABBRID0EKDBK" xlink:type="simple">PDA</abbrev> reach 50 mm in diameter after 7 days of growth at 25 °C in the dark, cottony and rosy buff in the center, becoming white towards the margin, with moderate aerial mycelium, and appearing wet with age. The reverse is rosy buff, becoming white towards the margins.</p></tp:treatment-sec><tp:treatment-sec sec-type="material" id="SECID0EODBK"><title>Material examined.</title><p>Thailand • Chiang Rai, Mueang Chiang Rai District, Doi Hang, on leaf spot on durian (<italic><tp:taxon-name><tp:taxon-name-part taxon-name-part-type="genus" reg="Durio">Durio</tp:taxon-name-part><tp:taxon-name-part taxon-name-part-type="species" reg="zibethinus">zibethinus</tp:taxon-name-part></tp:taxon-name></italic>), December 2022, Maryam Fallahi, dried culture MF31-1 (<named-content xmlns:xlink="http://www.w3.org/1999/xlink" content-type="dwc:institutional_code" xlink:title="Mae Fah Luang University Herbarium" xlink:href="http://grbio.org/institution/mae-fah-laung-university-herbarium" xlink:type="simple">MFLU</named-content> 24-0248), living culture <named-content xmlns:xlink="http://www.w3.org/1999/xlink" content-type="dwc:institutional_code" xlink:title="Mae Fah Luang University Culture Collection" xlink:href="http://grbio.org/institution/mae-fah-luang-university-culture-collection" xlink:type="simple">MFLUCC</named-content> 24-0231 • Amphoe Mueang Sakon Nakhon, Chang Wat Sakon Nakhon, leaf spot on pepper (<italic><tp:taxon-name><tp:taxon-name-part taxon-name-part-type="genus" reg="Capsicum">Capsicum</tp:taxon-name-part><tp:taxon-name-part taxon-name-part-type="species" reg="annuum">annuum</tp:taxon-name-part></tp:taxon-name></italic>), February 2023, Maryam Fallahi, dried culture MF145-1 (<named-content xmlns:xlink="http://www.w3.org/1999/xlink" content-type="dwc:institutional_code" xlink:title="Mae Fah Luang University Herbarium" xlink:href="http://grbio.org/institution/mae-fah-laung-university-herbarium" xlink:type="simple">MFLU</named-content> 24-0250), living culture <named-content xmlns:xlink="http://www.w3.org/1999/xlink" content-type="dwc:institutional_code" xlink:title="Mae Fah Luang University Culture Collection" xlink:href="http://grbio.org/institution/mae-fah-luang-university-culture-collection" xlink:type="simple">MFLUCC</named-content> 24-0247.</p></tp:treatment-sec><tp:treatment-sec sec-type="notes" id="SECID0E1EBK"><title>Notes.</title><p>In the present study, strains <named-content xmlns:xlink="http://www.w3.org/1999/xlink" content-type="dwc:institutional_code" xlink:title="Mae Fah Luang University Culture Collection" xlink:href="http://grbio.org/institution/mae-fah-luang-university-culture-collection" xlink:type="simple">MFLUCC</named-content> 24-0231 and <named-content xmlns:xlink="http://www.w3.org/1999/xlink" content-type="dwc:institutional_code" xlink:title="Mae Fah Luang University Culture Collection" xlink:href="http://grbio.org/institution/mae-fah-luang-university-culture-collection" xlink:type="simple">MFLUCC</named-content> 24-0247 clustered with <italic><tp:taxon-name><tp:taxon-name-part taxon-name-part-type="genus" reg="Fusarium">Fusarium</tp:taxon-name-part><tp:taxon-name-part taxon-name-part-type="species" reg="tanahbumbuense">tanahbumbuense</tp:taxon-name-part></tp:taxon-name></italic> (InaCC: F965, ex-type) in <italic><tp:taxon-name><tp:taxon-name-part taxon-name-part-type="genus" reg="Fusarium">F.</tp:taxon-name-part><tp:taxon-name-part taxon-name-part-type="species" reg="incarnatum">incarnatum</tp:taxon-name-part></tp:taxon-name></italic> complex with 100% <abbrev xmlns:xlink="http://www.w3.org/1999/xlink" xlink:title="maximum likelihood" id="ABBRID0EHGBK" xlink:type="simple">ML</abbrev>, 100% IQ bootstrap support, and 1.0 <abbrev xmlns:xlink="http://www.w3.org/1999/xlink" xlink:title="Bayesian posterior probabilities" id="ABBRID0ELGBK" xlink:type="simple">BYPP</abbrev> (Fig. <xref ref-type="fig" rid="F18">21</xref>). The base pair differences between <italic><tp:taxon-name><tp:taxon-name-part taxon-name-part-type="genus" reg="Fusarium">F.</tp:taxon-name-part><tp:taxon-name-part taxon-name-part-type="species" reg="tanahbumbuense">tanahbumbuense</tp:taxon-name-part></tp:taxon-name></italic> strains <named-content xmlns:xlink="http://www.w3.org/1999/xlink" content-type="dwc:institutional_code" xlink:title="Mae Fah Luang University Culture Collection" xlink:href="http://grbio.org/institution/mae-fah-luang-university-culture-collection" xlink:type="simple">MFLUCC</named-content> 24-0231 and ex-type InaCC: F965 revealed a 0.36% (2/541 bp) difference in <italic>tef1</italic>, a 0.71% (6/838 bp) difference in <italic>rpb2</italic>, and a 0.27% (2/742 bp) difference in <italic>rpb1</italic>. The base pair differences between <italic><tp:taxon-name><tp:taxon-name-part taxon-name-part-type="genus" reg="Fusarium">F.</tp:taxon-name-part><tp:taxon-name-part taxon-name-part-type="species" reg="tanahbumbuense">tanahbumbuense</tp:taxon-name-part></tp:taxon-name></italic> (<named-content xmlns:xlink="http://www.w3.org/1999/xlink" content-type="dwc:institutional_code" xlink:title="Mae Fah Luang University Culture Collection" xlink:href="http://grbio.org/institution/mae-fah-luang-university-culture-collection" xlink:type="simple">MFLUCC</named-content> 24-0247) and <italic><tp:taxon-name><tp:taxon-name-part taxon-name-part-type="genus" reg="Fusarium">F.</tp:taxon-name-part><tp:taxon-name-part taxon-name-part-type="species" reg="tanahbumbuense">tanahbumbuense</tp:taxon-name-part></tp:taxon-name></italic> (InaCC: F965, ex-type) revealed a 0.42% (2/470 bp) difference in <italic>tef1</italic>, a 0.62% (8/801 bp) difference in <italic>rpb2</italic>, and a 0.27% (2/742 bp) difference in <italic>rpb1. <tp:taxon-name><tp:taxon-name-part taxon-name-part-type="genus" reg="Fusarium">Fusarium</tp:taxon-name-part><tp:taxon-name-part taxon-name-part-type="species" reg="tanahbumbuense">tanahbumbuense</tp:taxon-name-part></tp:taxon-name></italic> was first reported from Indonesia on an infected pseudostem of <italic><tp:taxon-name><tp:taxon-name-part taxon-name-part-type="genus" reg="Musa">Musa</tp:taxon-name-part></tp:taxon-name></italic> sp. (<xref ref-type="bibr" rid="B63">Maryani et al. 2019a</xref>). This study provides two new hosts and geographical records for <italic><tp:taxon-name><tp:taxon-name-part taxon-name-part-type="genus" reg="Fusarium">F.</tp:taxon-name-part><tp:taxon-name-part taxon-name-part-type="species" reg="tanahbumbuense">tanahbumbuense</tp:taxon-name-part></tp:taxon-name></italic> on durian and pepper.</p></tp:treatment-sec><tp:treatment-sec><!--Section generated to contain objects referenced in tp:taxon-treatment.--><fig id="F18" position="float" orientation="portrait"><object-id xmlns:xlink="http://www.w3.org/1999/xlink" content-type="doi" xlink:type="simple">10.3897/mycokeys.117.137112.figure21</object-id><object-id xmlns:xlink="http://www.w3.org/1999/xlink" content-type="arpha" xlink:type="simple">5023A447-E9F2-591C-B1F0-C280213211AE</object-id><label>Figure 21.</label><caption><p>Phylogenetic tree of the <italic><tp:taxon-name><tp:taxon-name-part taxon-name-part-type="genus" reg="Fusarium">Fusarium</tp:taxon-name-part><tp:taxon-name-part taxon-name-part-type="species" reg="incarnatum">incarnatum</tp:taxon-name-part></tp:taxon-name></italic> species complex generated by maximum likelihood of combined <italic>tef1</italic>, <italic>rpb1</italic>, and <italic>rpb2</italic> sequence data. The ultrafast maximum likelihood (<abbrev xmlns:xlink="http://www.w3.org/1999/xlink" xlink:title="maximum likelihood" id="ABBRID0EGUAK" xlink:type="simple">ML</abbrev>) and IQ bootstrap support values ≥50% (BT), as well as Bayesian posterior probabilities ≥ 0.95 (<abbrev xmlns:xlink="http://www.w3.org/1999/xlink" xlink:title="Bayesian posterior probabilities" id="ABBRID0EKUAK" xlink:type="simple">BYPP</abbrev>) are shown, respectively, near the nodes. The ex-type strains are marked with an asterisk. The tree is rooted in <italic><tp:taxon-name><tp:taxon-name-part taxon-name-part-type="genus" reg="Fusarium">F.</tp:taxon-name-part><tp:taxon-name-part taxon-name-part-type="species" reg="concolor">concolor</tp:taxon-name-part></tp:taxon-name></italic> (NRRL 13994).</p></caption><graphic xmlns:xlink="http://www.w3.org/1999/xlink" xlink:href="mycokeys-117-191-g021.jpg" position="float" orientation="portrait" xlink:type="simple" id="oo_1325292.jpg"><uri content-type="original_file" xlink:type="simple">https://binary.pensoft.net/fig/1325292</uri></graphic></fig></tp:treatment-sec><ref-list><ref id="B63"><mixed-citation xmlns:xlink="http://www.w3.org/1999/xlink" xlink:type="simple"><person-group><name name-style="western"><surname>Maryani</surname><given-names>N</given-names></name><name name-style="western"><surname>Sandoval-Denis</surname><given-names>M</given-names></name><name name-style="western"><surname>Lombard</surname><given-names>L</given-names></name><name name-style="western"><surname>Crous</surname><given-names>PW</given-names></name><name name-style="western"><surname>Kema</surname><given-names>GHJ</given-names></name></person-group> (<year>2019a</year>) <article-title>New endemic <italic><tp:taxon-name><tp:taxon-name-part taxon-name-part-type="genus">Fusarium</tp:taxon-name-part></tp:taxon-name></italic> species hitch-hiking with pathogenic <italic><tp:taxon-name><tp:taxon-name-part taxon-name-part-type="genus">Fusarium</tp:taxon-name-part></tp:taxon-name></italic> strains causing Panama disease in small-holder banana plots in Indonesia.</article-title><source>Persoonia</source><volume>43</volume>(<issue>1</issue>): <fpage>48</fpage>–<lpage>69</lpage>. <ext-link xlink:href="10.3767/persoonia.2019.43.02" ext-link-type="doi" xlink:type="simple">https://doi.org/10.3767/persoonia.2019.43.02</ext-link></mixed-citation></ref></ref-list></tp:taxon-treatment>
