# Supplementary material for: ﻿Pathogenic fungi (Sordariomycetes) associated with annual and perennial crops in Northern Thailand
Source: MycoKeys. 2025 May 9;117:191–265. doi: 10.3897/mycokeys.117.137112 (PMC12084813; doi:10.3897/mycokeys.117.137112)
Supplement: XML Treatment for Fusarium languescens [file mycokeys.117.137112-treatment19.xml]

<!DOCTYPE tp:taxon-treatment
  PUBLIC "-//TaxonX//DTD Taxonomic Treatment Publishing DTD v0 20100105//EN" "tax-treatment-NSO.dtd">
<tp:taxon-treatment xmlns:tp="http://www.plazi.org/taxpub"><tp:treatment-meta><kwd-group><label>Taxon classification</label><kwd>
              <named-content content-type="kingdom">Fungi</named-content>
            </kwd><kwd>
              <named-content content-type="class">Sordariomycetes</named-content>
            </kwd><kwd>
              <named-content content-type="family">Nectriaceae</named-content>
            </kwd></kwd-group><mixed-citation publication-type="journal"><person-group><name><surname>Fallahi</surname><given-names>Maryam</given-names></name><name><surname>Armand</surname><given-names>Alireza</given-names></name><name><surname>Al-Otibi</surname><given-names>Fatimah</given-names></name><name><surname>Hyde</surname><given-names>Kevin D.</given-names></name><name><surname>Jayawardena</surname><given-names>Ruvishika S.</given-names></name></person-group><article-title>﻿Pathogenic fungi (<tp:taxon-name><tp:taxon-name-part taxon-name-part-type="class">Sordariomycetes</tp:taxon-name-part></tp:taxon-name>) associated with annual and perennial crops in Northern Thailand</article-title><source>MycoKeys</source><day>09</day><month>05</month><year>2025</year><volume>117</volume><fpage>191</fpage><lpage>265</lpage><pub-id pub-id-type="doi">10.3897/mycokeys.117.137112</pub-id></mixed-citation></tp:treatment-meta><tp:nomenclature><label>﻿</label><tp:taxon-name>
            <object-id xmlns:xlink="http://www.w3.org/1999/xlink" content-type="arpha" xlink:type="simple">FCFAA968-04FC-544F-A40A-E4E47577AB72</object-id>
            <tp:taxon-name-part taxon-name-part-type="genus" reg="Fusarium">Fusarium</tp:taxon-name-part>
            <tp:taxon-name-part taxon-name-part-type="species" reg="languescens">languescens</tp:taxon-name-part>
            <object-id xmlns:xlink="http://www.w3.org/1999/xlink" xlink:type="simple">Index Fungorum: IF826843</object-id>
          </tp:taxon-name><tp:taxon-authority>L. Lombard &amp; Crous, Persoonia 41: 28 (2018)</tp:taxon-authority><xref ref-type="fig" rid="F23">Fig. 26</xref></tp:nomenclature><tp:treatment-sec sec-type="description" id="SECID0E4KBK"><title>Description.</title><p>Associated with tuber rot of lesser yam (<italic><tp:taxon-name><tp:taxon-name-part taxon-name-part-type="genus" reg="Dioscorea">Dioscorea</tp:taxon-name-part><tp:taxon-name-part taxon-name-part-type="species" reg="esculenta">esculenta</tp:taxon-name-part></tp:taxon-name></italic>). Sexual morph not observed. Conidiophores on aerial mycelium unbranched or slightly branched, comprise terminal or intercalar monophialides, frequently reduced to single phialides. Aerial phialides subulate to subcylindrical, smooth, and thin-walled, 6.5–18 × 2–3.8 µm (Mean = 15 × 2.5 µm, n = 15), with unnoticeable or absent periclinal thickening. Microconidia ellipsoidal to falcate, hyaline, smooth, thin-walled, 0-septate, 3.6–9 × 2–3.4 µm (Mean = 6 × 2.5 µm, n = 30), formed in a small false head on the tips of the phialides on SNA. Sporodochia light orange on carnation leaves. Conidiophores in sporodochia verticillately branched, comprising a short, smooth, and thin-walled stipe, carrying apical whorls of 2–3 monophialides or scarcely single lateral monophialides. Sporodochial phialides subulate to subcylindrical, smooth, and thin-walled. Sporodochial conidia falcate, curved dorsiventrally, with almost parallel sides tapering a little towards both ends, with a blunt papillate and curved apical cell. Basal cells are blunt to foot-like, 1–5 septate, hyaline, smooth, and thin-walled; 1-septate conidia 18–23 × 3–4 µm (mean = 20 × 3 µm, n = 20); 2-septate conidia 15–22 × 3–4 µm (mean = 18 × 3 µm, n = 20); 3-septate conidia 25–37 × 3–5 µm (mean = 31 × 4 µm, n = 20); 5-septate conidia 33–41 × 4–5 µm (mean = 35 × 5 µm, n = 20). Chlamydospores globose to subglobose, formed terminally, 7–8 µm in diameter.</p></tp:treatment-sec><tp:treatment-sec sec-type="description" id="SECID0EOLBK"><title>Culture characteristics.</title><p>Colonies on <abbrev xmlns:xlink="http://www.w3.org/1999/xlink" xlink:title="potato dextrose agar" id="ABBRID0EULBK" xlink:type="simple">PDA</abbrev> reach 80–85 mm in diameter after 7 days of growth at 25 °C in the dark, white to pale vinaceous, floccose with plentiful aerial mycelium. The margins of colonies are irregular, serrate, or filiform. The reverse is pale rosy.</p></tp:treatment-sec><tp:treatment-sec sec-type="material" id="SECID0EYLBK"><title>Material examined.</title><p>Thailand • Chiang Rai Province, Mueang Chiang Rai District, Doi Hang, on lesser yam (<italic><tp:taxon-name><tp:taxon-name-part taxon-name-part-type="genus" reg="Dioscorea">Dioscorea</tp:taxon-name-part><tp:taxon-name-part taxon-name-part-type="species" reg="esculenta">esculenta</tp:taxon-name-part></tp:taxon-name></italic>), February 2023, Maryam Fallahi, dried culture MF67-4 (<named-content xmlns:xlink="http://www.w3.org/1999/xlink" content-type="dwc:institutional_code" xlink:title="Mae Fah Luang University Herbarium" xlink:href="http://grbio.org/institution/mae-fah-laung-university-herbarium" xlink:type="simple">MFLU</named-content> 24-0252), living culture, <named-content xmlns:xlink="http://www.w3.org/1999/xlink" content-type="dwc:institutional_code" xlink:title="Mae Fah Luang University Culture Collection" xlink:href="http://grbio.org/institution/mae-fah-luang-university-culture-collection" xlink:type="simple">MFLUCC</named-content> 24-0249.</p></tp:treatment-sec><tp:treatment-sec sec-type="notes" id="SECID0ERMBK"><title>Notes.</title><p>Based on the phylogenetic tree generated for <italic><tp:taxon-name><tp:taxon-name-part taxon-name-part-type="genus" reg="Fusarium">Fusarium</tp:taxon-name-part><tp:taxon-name-part taxon-name-part-type="species" reg="oxysporum">oxysporum</tp:taxon-name-part></tp:taxon-name></italic> species complex (FOSC), strain <named-content xmlns:xlink="http://www.w3.org/1999/xlink" content-type="dwc:institutional_code" xlink:title="Mae Fah Luang University Culture Collection" xlink:href="http://grbio.org/institution/mae-fah-luang-university-culture-collection" xlink:type="simple">MFLUCC</named-content> 24-0249 clustered with <italic><tp:taxon-name><tp:taxon-name-part taxon-name-part-type="genus" reg="Fusarium">F.</tp:taxon-name-part><tp:taxon-name-part taxon-name-part-type="species" reg="languescens">languescens</tp:taxon-name-part></tp:taxon-name></italic> (CBS 645.78, ex-type) with 97% <abbrev xmlns:xlink="http://www.w3.org/1999/xlink" xlink:title="maximum likelihood" id="ABBRID0ERNBK" xlink:type="simple">ML</abbrev>, 96% IQ bootstrap support, and 1.0 <abbrev xmlns:xlink="http://www.w3.org/1999/xlink" xlink:title="Bayesian posterior probabilities" id="ABBRID0EVNBK" xlink:type="simple">BYPP</abbrev> (Fig. <xref ref-type="fig" rid="F22">25</xref>). The base pair differences between <italic><tp:taxon-name><tp:taxon-name-part taxon-name-part-type="genus" reg="Fusarium">F.</tp:taxon-name-part><tp:taxon-name-part taxon-name-part-type="species" reg="languescens">languescens</tp:taxon-name-part></tp:taxon-name></italic> strains <named-content xmlns:xlink="http://www.w3.org/1999/xlink" content-type="dwc:institutional_code" xlink:title="Mae Fah Luang University Culture Collection" xlink:href="http://grbio.org/institution/mae-fah-luang-university-culture-collection" xlink:type="simple">MFLUCC</named-content> 24-0249 and ex-type CBS 645.78 revealed a 0.33% (2/601 bp) difference in <italic>tef1</italic>, a 0.25% (2/795 bp) difference in <italic>rpb1</italic>, and no difference in <italic>rpb2</italic>. Phylogenetic analysis by <xref ref-type="bibr" rid="B56">Lombard et al. (2019)</xref> revealed that <italic><tp:taxon-name><tp:taxon-name-part taxon-name-part-type="genus" reg="Fusarium">F.</tp:taxon-name-part><tp:taxon-name-part taxon-name-part-type="species" reg="languescens">languescens</tp:taxon-name-part></tp:taxon-name></italic> establishes a subclade as highly supported, which mostly includes strains related to tomato wilt. <italic><tp:taxon-name><tp:taxon-name-part taxon-name-part-type="genus" reg="Fusarium">Fusarium</tp:taxon-name-part><tp:taxon-name-part taxon-name-part-type="species" reg="languescens">languescens</tp:taxon-name-part></tp:taxon-name></italic> shows morphological overlap with several species. Hence, phylogenetic inference is required to identify them correctly. Recently, several putative species, six belonging to FOSC (<italic><tp:taxon-name><tp:taxon-name-part taxon-name-part-type="genus" reg="Fusarium">F.</tp:taxon-name-part><tp:taxon-name-part taxon-name-part-type="uncertainty-rank">aff.</tp:taxon-name-part><tp:taxon-name-part taxon-name-part-type="species" reg="cugenangense">cugenangense</tp:taxon-name-part></tp:taxon-name></italic>, <italic><tp:taxon-name><tp:taxon-name-part taxon-name-part-type="genus" reg="Fusarium">F.</tp:taxon-name-part><tp:taxon-name-part taxon-name-part-type="uncertainty-rank">aff.</tp:taxon-name-part><tp:taxon-name-part taxon-name-part-type="species" reg="curvatum">curvatum</tp:taxon-name-part></tp:taxon-name></italic>, <italic><tp:taxon-name><tp:taxon-name-part taxon-name-part-type="genus" reg="Fusarium">F.</tp:taxon-name-part><tp:taxon-name-part taxon-name-part-type="uncertainty-rank">aff.</tp:taxon-name-part><tp:taxon-name-part taxon-name-part-type="species" reg="gossypinum">gossypinum</tp:taxon-name-part></tp:taxon-name></italic>, <italic><tp:taxon-name><tp:taxon-name-part taxon-name-part-type="genus" reg="Fusarium">F.</tp:taxon-name-part><tp:taxon-name-part taxon-name-part-type="uncertainty-rank">aff.</tp:taxon-name-part><tp:taxon-name-part taxon-name-part-type="species" reg="nirenbergiae">nirenbergiae</tp:taxon-name-part></tp:taxon-name></italic>, <italic><tp:taxon-name><tp:taxon-name-part taxon-name-part-type="genus" reg="Fusarium">F.</tp:taxon-name-part><tp:taxon-name-part taxon-name-part-type="uncertainty-rank">aff.</tp:taxon-name-part><tp:taxon-name-part taxon-name-part-type="species" reg="odoratissimum">odoratissimum</tp:taxon-name-part></tp:taxon-name></italic>, and <italic><tp:taxon-name><tp:taxon-name-part taxon-name-part-type="genus" reg="Fusarium">Fusarium</tp:taxon-name-part></tp:taxon-name></italic> aff. sp.), <italic><tp:taxon-name><tp:taxon-name-part taxon-name-part-type="genus" reg="Fusarium">F.</tp:taxon-name-part><tp:taxon-name-part taxon-name-part-type="uncertainty-rank">aff.</tp:taxon-name-part><tp:taxon-name-part taxon-name-part-type="species" reg="asiaticum">asiaticum</tp:taxon-name-part></tp:taxon-name></italic>, <italic><tp:taxon-name><tp:taxon-name-part taxon-name-part-type="genus" reg="Fusarium">F.</tp:taxon-name-part><tp:taxon-name-part taxon-name-part-type="uncertainty-rank">aff.</tp:taxon-name-part><tp:taxon-name-part taxon-name-part-type="species" reg="commune">commune</tp:taxon-name-part></tp:taxon-name></italic>, <italic><tp:taxon-name><tp:taxon-name-part taxon-name-part-type="genus" reg="Fusarium">F.</tp:taxon-name-part><tp:taxon-name-part taxon-name-part-type="uncertainty-rank">aff.</tp:taxon-name-part><tp:taxon-name-part taxon-name-part-type="species" reg="fujikuroi">fujikuroi</tp:taxon-name-part></tp:taxon-name></italic>, <italic><tp:taxon-name><tp:taxon-name-part taxon-name-part-type="genus" reg="Fusarium">F.</tp:taxon-name-part><tp:taxon-name-part taxon-name-part-type="uncertainty-rank">aff.</tp:taxon-name-part><tp:taxon-name-part taxon-name-part-type="species" reg="solani">solani</tp:taxon-name-part></tp:taxon-name></italic>, and <italic><tp:taxon-name><tp:taxon-name-part taxon-name-part-type="genus" reg="Fusarium">F.</tp:taxon-name-part></tp:taxon-name></italic> aff. Verticillioides, were reported from Chinese yam (<italic><tp:taxon-name><tp:taxon-name-part taxon-name-part-type="genus" reg="Dioscorea">Dioscorea</tp:taxon-name-part><tp:taxon-name-part taxon-name-part-type="species" reg="polystachya">polystachya</tp:taxon-name-part></tp:taxon-name></italic> Thunb.) in China (<xref ref-type="bibr" rid="B28">Dongzhen et al. 2020</xref>). <xref ref-type="bibr" rid="B28">Dongzhen et al. (2020)</xref> stated these species are potentially new taxa, and they used “species affinis” or “aff. sp.” for short to the tentative nature of their species identifications. This is the first report of <italic><tp:taxon-name><tp:taxon-name-part taxon-name-part-type="genus" reg="Fusarium">F.</tp:taxon-name-part><tp:taxon-name-part taxon-name-part-type="species" reg="languescens">languescens</tp:taxon-name-part></tp:taxon-name></italic> on lesser yam in the world and Thailand.</p><fig id="F22" position="float" orientation="portrait"><object-id xmlns:xlink="http://www.w3.org/1999/xlink" content-type="doi" xlink:type="simple">10.3897/mycokeys.117.137112.figure25</object-id><object-id xmlns:xlink="http://www.w3.org/1999/xlink" content-type="arpha" xlink:type="simple">E88B015D-EDA6-5AC1-9E73-31525E767AE6</object-id><label>Figure 25.</label><caption><p>Phylogenetic tree of the <italic><tp:taxon-name><tp:taxon-name-part taxon-name-part-type="genus" reg="Fusarium">Fusarium</tp:taxon-name-part><tp:taxon-name-part taxon-name-part-type="species" reg="oxysporum">oxysporum</tp:taxon-name-part></tp:taxon-name></italic> species complex generated by maximum likelihood of combined <italic>tef1</italic>, <italic>rpb1</italic>, and <italic>rpb2</italic> sequence data. The ultrafast maximum likelihood (<abbrev xmlns:xlink="http://www.w3.org/1999/xlink" xlink:title="maximum likelihood" id="ABBRID0EBWBK" xlink:type="simple">ML</abbrev>) and IQ bootstrap support values ≥ 50% as well as Bayesian posterior probabilities ≥ 0.95 (<abbrev xmlns:xlink="http://www.w3.org/1999/xlink" xlink:title="Bayesian posterior probabilities" id="ABBRID0EFWBK" xlink:type="simple">BYPP</abbrev>) are shown, respectively, near the nodes. The ex-type strains are marked with an asterisk. The tree is rooted in <italic><tp:taxon-name><tp:taxon-name-part taxon-name-part-type="genus" reg="Fusarium">Fusarium</tp:taxon-name-part><tp:taxon-name-part taxon-name-part-type="species" reg="proliferatum">proliferatum</tp:taxon-name-part></tp:taxon-name></italic> (CBS 480 96).</p></caption><graphic xmlns:xlink="http://www.w3.org/1999/xlink" xlink:href="mycokeys-117-191-g025.jpg" position="float" orientation="portrait" xlink:type="simple" id="oo_1325296.jpg"><uri content-type="original_file" xlink:type="simple">https://binary.pensoft.net/fig/1325296</uri></graphic></fig><fig id="F23" position="float" orientation="portrait"><object-id xmlns:xlink="http://www.w3.org/1999/xlink" content-type="doi" xlink:type="simple">10.3897/mycokeys.117.137112.figure26</object-id><object-id xmlns:xlink="http://www.w3.org/1999/xlink" content-type="arpha" xlink:type="simple">2D7092D6-4A43-54FA-8C1D-9D4519737273</object-id><label>Figure 26.</label><caption><p><italic><tp:taxon-name><tp:taxon-name-part taxon-name-part-type="genus" reg="Fusarium">Fusarium</tp:taxon-name-part><tp:taxon-name-part taxon-name-part-type="species" reg="languescens">languescens</tp:taxon-name-part></tp:taxon-name></italic> (<named-content xmlns:xlink="http://www.w3.org/1999/xlink" content-type="dwc:institutional_code" xlink:title="Mae Fah Luang University Culture Collection" xlink:href="http://grbio.org/institution/mae-fah-luang-university-culture-collection" xlink:type="simple">MFLUCC</named-content> 24-0249) <bold>a</bold> tuber rot in lesser yam <bold>b</bold> front, and <bold>c</bold> back views of the colony after seven days of growth on <abbrev xmlns:xlink="http://www.w3.org/1999/xlink" xlink:title="potato dextrose agar" id="ABBRID0E6XBK" xlink:type="simple">PDA</abbrev> at 25 °C <bold>d</bold> sporodochium <bold>e</bold> sporodochial conidiophore and phialides <bold>f, g</bold> sporodochial conidia <bold>h</bold> chlamydospore <bold>i–k</bold> aerial conidiophores, conidiogenous cells, and conidia. Scale bars: 20 μm <bold>(e–g</bold>); 10 μm (<bold>h, i</bold>); 5 μm (<bold>j, k</bold>).</p></caption><graphic xmlns:xlink="http://www.w3.org/1999/xlink" xlink:href="mycokeys-117-191-g026.jpg" position="float" orientation="portrait" xlink:type="simple" id="oo_1325297.jpg"><uri content-type="original_file" xlink:type="simple">https://binary.pensoft.net/fig/1325297</uri></graphic></fig></tp:treatment-sec><ref-list><ref id="B56"><mixed-citation xmlns:xlink="http://www.w3.org/1999/xlink" xlink:type="simple"><person-group><name name-style="western"><surname>Lombard</surname><given-names>L</given-names></name><name name-style="western"><surname>Sandoval-Denis</surname><given-names>M</given-names></name><name name-style="western"><surname>Lamprecht</surname><given-names>SC</given-names></name><name name-style="western"><surname>Crous</surname><given-names>PW</given-names></name></person-group> (<year>2019</year>) <article-title>Epitypification of <italic><tp:taxon-name><tp:taxon-name-part taxon-name-part-type="genus">Fusarium</tp:taxon-name-part><tp:taxon-name-part taxon-name-part-type="species">oxysporum</tp:taxon-name-part></tp:taxon-name></italic> – clearing the taxonomic chaos.</article-title><source>Persoonia</source><volume>43</volume>(<issue>1</issue>): <fpage>1</fpage>–<lpage>47</lpage>. <ext-link xlink:href="10.3767/persoonia.2019.43.01" ext-link-type="doi" xlink:type="simple">https://doi.org/10.3767/persoonia.2019.43.01</ext-link></mixed-citation></ref><ref id="B28"><mixed-citation xmlns:xlink="http://www.w3.org/1999/xlink" xlink:type="simple"><person-group><name name-style="western"><surname>Dongzhen</surname><given-names>F</given-names></name><name name-style="western"><surname>Xilin</surname><given-names>L</given-names></name><name name-style="western"><surname>Xiaorong</surname><given-names>C</given-names></name><name name-style="western"><surname>Wenwu</surname><given-names>Y</given-names></name><name name-style="western"><surname>Yunlu</surname><given-names>H</given-names></name><name name-style="western"><surname>Yi</surname><given-names>C</given-names></name><name name-style="western"><surname>Jia</surname><given-names>C</given-names></name><name name-style="western"><surname>Zhimin</surname><given-names>L</given-names></name><name name-style="western"><surname>Litao</surname><given-names>G</given-names></name><name name-style="western"><surname>Tuhong</surname><given-names>W</given-names></name><name name-style="western"><surname>Xu</surname><given-names>J</given-names></name></person-group> (<year>2020</year>) <italic><tp:taxon-name><tp:taxon-name-part taxon-name-part-type="genus">Fusarium</tp:taxon-name-part></tp:taxon-name></italic> species and <italic><tp:taxon-name><tp:taxon-name-part taxon-name-part-type="genus">Fusarium</tp:taxon-name-part><tp:taxon-name-part taxon-name-part-type="species">oxysporum</tp:taxon-name-part></tp:taxon-name></italic> species complex genotypes associated with yam wilt in South-Central China. Frontiers in Microbiology 11: 1964. <ext-link xlink:href="10.3389/fmicb.2020.01964" ext-link-type="doi" xlink:type="simple">https://doi.org/10.3389/fmicb.2020.01964</ext-link></mixed-citation></ref></ref-list></tp:taxon-treatment>
