# Supplementary material for: ﻿Pathogenic fungi (Sordariomycetes) associated with annual and perennial crops in Northern Thailand
Source: MycoKeys. 2025 May 9;117:191–265. doi: 10.3897/mycokeys.117.137112 (PMC12084813; doi:10.3897/mycokeys.117.137112)
Supplement: XML Treatment for Fusarium nirenbergiae [file mycokeys.117.137112-treatment20.xml]

<!DOCTYPE tp:taxon-treatment
  PUBLIC "-//TaxonX//DTD Taxonomic Treatment Publishing DTD v0 20100105//EN" "tax-treatment-NSO.dtd">
<tp:taxon-treatment xmlns:tp="http://www.plazi.org/taxpub"><tp:treatment-meta><kwd-group><label>Taxon classification</label><kwd>
              <named-content content-type="kingdom">Fungi</named-content>
            </kwd><kwd>
              <named-content content-type="class">Sordariomycetes</named-content>
            </kwd><kwd>
              <named-content content-type="family">Nectriaceae</named-content>
            </kwd></kwd-group><mixed-citation publication-type="journal"><person-group><name><surname>Fallahi</surname><given-names>Maryam</given-names></name><name><surname>Armand</surname><given-names>Alireza</given-names></name><name><surname>Al-Otibi</surname><given-names>Fatimah</given-names></name><name><surname>Hyde</surname><given-names>Kevin D.</given-names></name><name><surname>Jayawardena</surname><given-names>Ruvishika S.</given-names></name></person-group><article-title>﻿Pathogenic fungi (<tp:taxon-name><tp:taxon-name-part taxon-name-part-type="class">Sordariomycetes</tp:taxon-name-part></tp:taxon-name>) associated with annual and perennial crops in Northern Thailand</article-title><source>MycoKeys</source><day>09</day><month>05</month><year>2025</year><volume>117</volume><fpage>191</fpage><lpage>265</lpage><pub-id pub-id-type="doi">10.3897/mycokeys.117.137112</pub-id></mixed-citation></tp:treatment-meta><tp:nomenclature><label>﻿</label><tp:taxon-name>
            <object-id xmlns:xlink="http://www.w3.org/1999/xlink" content-type="arpha" xlink:type="simple">5D72D9A8-A6A8-5D9A-A9B5-27F53DBC389A</object-id>
            <tp:taxon-name-part taxon-name-part-type="genus" reg="Fusarium">Fusarium</tp:taxon-name-part>
            <tp:taxon-name-part taxon-name-part-type="species" reg="nirenbergiae">nirenbergiae</tp:taxon-name-part>
            <object-id xmlns:xlink="http://www.w3.org/1999/xlink" xlink:type="simple">Index Fungorum: IF826845</object-id>
          </tp:taxon-name><tp:taxon-authority>L. Lombard &amp; Crous, Persoonia 41: 29 (2018)</tp:taxon-authority><xref ref-type="fig" rid="F24">Fig. 27</xref></tp:nomenclature><tp:treatment-sec sec-type="description" id="SECID0EE1BK"><title>Description.</title><p>Pathogenic to spring onion (<italic><tp:taxon-name><tp:taxon-name-part taxon-name-part-type="genus" reg="Allium">Allium</tp:taxon-name-part><tp:taxon-name-part taxon-name-part-type="species" reg="fistulosum">fistulosum</tp:taxon-name-part></tp:taxon-name></italic>) and causes yellowing, curling, and wilting of leaves, often accompanied by basal rot and reddish-brown discoloration of the roots and bulb plate. Sexual morph not observed. Conidiophores on aerial mycelium unbranched or slightly branched, comprise terminal or intercalary monophialides, often reduced to single phialides. Aerial phialides, subulate to subcylindrical, smooth, thin-walled, 9–23 × 1.5–2.5 µm, with unnoticeable or absent periclinal thickening. Aerial conidia formed in small false heads on the tips of the phialides, 0–1-septate 0-septate conidia: 5–9 × 2–4 μm (mean = 8 × 3 μm, n = 20), 1-septate conidia: 9–14 × 2–4 μm (mean = 12 × 3 μm, n = 20). Macroconidia falcate, curved dorsoventrally, with apical cell blunt to papillate, curved, basal cell blunt to foot-like, hyaline, smooth, and thin-walled, 3–5-septate: 3-septate conidia: 31–41 × 3.5–4 μm (mean = 35 × 4 μm, n = 20), 4-septate conidia: 35–45 × 3–5 μm (mean = 38 × 4 μm, n = 20), 5-septate conidia: 42–55 × 3–4 μm (mean = 50 × 4 μm, n = 20). Sporodochia and chlamydospores were not observed.</p><fig id="F24" position="float" orientation="portrait"><object-id xmlns:xlink="http://www.w3.org/1999/xlink" content-type="doi" xlink:type="simple">10.3897/mycokeys.117.137112.figure27</object-id><object-id xmlns:xlink="http://www.w3.org/1999/xlink" content-type="arpha" xlink:type="simple">8CF478AE-4279-5325-9D2F-43EA89267BEF</object-id><label>Figure 27.</label><caption><p><italic><tp:taxon-name><tp:taxon-name-part taxon-name-part-type="genus" reg="Fusarium">Fusarium</tp:taxon-name-part><tp:taxon-name-part taxon-name-part-type="species" reg="nirenbergiae">nirenbergiae</tp:taxon-name-part></tp:taxon-name></italic> (<named-content xmlns:xlink="http://www.w3.org/1999/xlink" content-type="dwc:institutional_code" xlink:title="Mae Fah Luang University Culture Collection" xlink:href="http://grbio.org/institution/mae-fah-luang-university-culture-collection" xlink:type="simple">MFLUCC</named-content> 24-0248) <bold>a</bold> spring onion wilting <bold>b</bold> front and <bold>c</bold> back views of the colony after seven days of growth on <abbrev xmlns:xlink="http://www.w3.org/1999/xlink" xlink:title="potato dextrose agar" id="ABBRID0ES2BK" xlink:type="simple">PDA</abbrev> at 25 °C <bold>d, e</bold> aerial conidiophores, conidiogenous cells, and conidia. Scale bars: 10 μm.</p></caption><graphic xmlns:xlink="http://www.w3.org/1999/xlink" xlink:href="mycokeys-117-191-g027.jpg" position="float" orientation="portrait" xlink:type="simple" id="oo_1325298.jpg"><uri content-type="original_file" xlink:type="simple">https://binary.pensoft.net/fig/1325298</uri></graphic></fig></tp:treatment-sec><tp:treatment-sec sec-type="description" id="SECID0E42BK"><title>Culture characteristics.</title><p>Colonies on <abbrev xmlns:xlink="http://www.w3.org/1999/xlink" xlink:title="potato dextrose agar" id="ABBRID0ED3BK" xlink:type="simple">PDA</abbrev> reach 65 mm in diameter after 7 days of growth at 25 °C in the dark, white to pale vinaceous, with abundant aerial mycelium and filiform margins. Reverse is pale vinaceous.</p></tp:treatment-sec><tp:treatment-sec sec-type="material" id="SECID0EH3BK"><title>Material examined.</title><p>Thailand • Chiang Rai Province, Mueang Chiang Rai District, Doi Hang, on spring onion (<italic><tp:taxon-name><tp:taxon-name-part taxon-name-part-type="genus" reg="Allium">Allium</tp:taxon-name-part><tp:taxon-name-part taxon-name-part-type="species" reg="fistulosum">fistulosum</tp:taxon-name-part></tp:taxon-name></italic>), February 2023, Maryam Fallahi, dried culture MF112-2 (<named-content xmlns:xlink="http://www.w3.org/1999/xlink" content-type="dwc:institutional_code" xlink:title="Mae Fah Luang University Herbarium" xlink:href="http://grbio.org/institution/mae-fah-laung-university-herbarium" xlink:type="simple">MFLU</named-content> 24-0251), living culture <named-content xmlns:xlink="http://www.w3.org/1999/xlink" content-type="dwc:institutional_code" xlink:title="Mae Fah Luang University Culture Collection" xlink:href="http://grbio.org/institution/mae-fah-luang-university-culture-collection" xlink:type="simple">MFLUCC</named-content> 24-0248.</p></tp:treatment-sec><tp:treatment-sec sec-type="notes" id="SECID0EA4BK"><title>Notes.</title><p>In the phylogenetic tree generated for <italic><tp:taxon-name><tp:taxon-name-part taxon-name-part-type="genus" reg="Fusarium">Fusarium</tp:taxon-name-part><tp:taxon-name-part taxon-name-part-type="species" reg="oxysporum">oxysporum</tp:taxon-name-part></tp:taxon-name></italic> species complex, strain <named-content xmlns:xlink="http://www.w3.org/1999/xlink" content-type="dwc:institutional_code" xlink:title="Mae Fah Luang University Culture Collection" xlink:href="http://grbio.org/institution/mae-fah-luang-university-culture-collection" xlink:type="simple">MFLUCC</named-content> 24-0248 clustered with the ex-type strain of <italic><tp:taxon-name><tp:taxon-name-part taxon-name-part-type="genus" reg="Fusarium">Fusarium</tp:taxon-name-part><tp:taxon-name-part taxon-name-part-type="species" reg="nirenbergiae">nirenbergiae</tp:taxon-name-part></tp:taxon-name></italic> (CBS 840 88) with 68% <abbrev xmlns:xlink="http://www.w3.org/1999/xlink" xlink:title="maximum likelihood" id="ABBRID0EA5BK" xlink:type="simple">ML</abbrev>, 73% IQ bootstrap support, and 0.99 <abbrev xmlns:xlink="http://www.w3.org/1999/xlink" xlink:title="Bayesian posterior probabilities" id="ABBRID0EE5BK" xlink:type="simple">BYPP</abbrev> (Fig. <xref ref-type="fig" rid="F22">25</xref>). The base pair differences between <italic><tp:taxon-name><tp:taxon-name-part taxon-name-part-type="genus" reg="Fusarium">F.</tp:taxon-name-part><tp:taxon-name-part taxon-name-part-type="species" reg="nirenbergiae">nirenbergiae</tp:taxon-name-part></tp:taxon-name></italic> strains <named-content xmlns:xlink="http://www.w3.org/1999/xlink" content-type="dwc:institutional_code" xlink:title="Mae Fah Luang University Culture Collection" xlink:href="http://grbio.org/institution/mae-fah-luang-university-culture-collection" xlink:type="simple">MFLUCC</named-content> 24-0248 and CBS 840 88 revealed a 0.16% (1/612 bp) difference in <italic>tef1</italic> and a 0.57% (5/876 bp) difference in <italic>rpb2</italic>. The sequence data of <italic>rpb1</italic> is not available for <italic><tp:taxon-name><tp:taxon-name-part taxon-name-part-type="genus" reg="Fusarium">F.</tp:taxon-name-part><tp:taxon-name-part taxon-name-part-type="species" reg="nirenbergiae">nirenbergiae</tp:taxon-name-part></tp:taxon-name></italic> (CBS 840 88). <italic><tp:taxon-name><tp:taxon-name-part taxon-name-part-type="genus" reg="Fusarium">Fusarium</tp:taxon-name-part><tp:taxon-name-part taxon-name-part-type="species" reg="nirenbergiae">nirenbergiae</tp:taxon-name-part></tp:taxon-name></italic> (<named-content xmlns:xlink="http://www.w3.org/1999/xlink" content-type="dwc:institutional_code" xlink:title="Mae Fah Luang University Culture Collection" xlink:href="http://grbio.org/institution/mae-fah-luang-university-culture-collection" xlink:type="simple">MFLUCC</named-content> 24-0248) did not produce sporodochia or chlamydospores; however, the ex-type strain of <italic><tp:taxon-name><tp:taxon-name-part taxon-name-part-type="genus" reg="Fusarium">F.</tp:taxon-name-part><tp:taxon-name-part taxon-name-part-type="species" reg="nirenbergiae">nirenbergiae</tp:taxon-name-part></tp:taxon-name></italic> did produce both structures. (<xref ref-type="bibr" rid="B56">Lombard et al. 2019</xref>). Phylogenetically, <italic><tp:taxon-name><tp:taxon-name-part taxon-name-part-type="genus" reg="Fusarium">F.</tp:taxon-name-part><tp:taxon-name-part taxon-name-part-type="species" reg="nirenbergiae">nirenbergiae</tp:taxon-name-part></tp:taxon-name></italic> is closely related to <italic><tp:taxon-name><tp:taxon-name-part taxon-name-part-type="genus" reg="Fusarium">F.</tp:taxon-name-part><tp:taxon-name-part taxon-name-part-type="species" reg="curvatum">curvatum</tp:taxon-name-part></tp:taxon-name></italic>; however, they are distinguished based on morphology and molecular analysis (<xref ref-type="bibr" rid="B56">Lombard et al. 2019</xref>). <italic><tp:taxon-name><tp:taxon-name-part taxon-name-part-type="genus" reg="Fusarium">Fusarium</tp:taxon-name-part><tp:taxon-name-part taxon-name-part-type="species" reg="nirenbergiae">nirenbergiae</tp:taxon-name-part></tp:taxon-name></italic> is globally recognized as a causative agent of wilting on various hosts (<xref ref-type="bibr" rid="B56">Lombard et al. 2019</xref>; <xref ref-type="bibr" rid="B3">Aiello et al. 2021</xref>). To the best of our knowledge, this study represents the first report of <tp:taxon-name><tp:taxon-name-part taxon-name-part-type="genus" reg="Fusarium">Fusarium</tp:taxon-name-part></tp:taxon-name> wilt on spring onion caused by <italic><tp:taxon-name><tp:taxon-name-part taxon-name-part-type="genus" reg="Fusarium">F.</tp:taxon-name-part><tp:taxon-name-part taxon-name-part-type="species" reg="nirenbergiae">nirenbergiae</tp:taxon-name-part></tp:taxon-name></italic>.</p></tp:treatment-sec><tp:treatment-sec><!--Section generated to contain objects referenced in tp:taxon-treatment.--><fig id="F22" position="float" orientation="portrait"><object-id xmlns:xlink="http://www.w3.org/1999/xlink" content-type="doi" xlink:type="simple">10.3897/mycokeys.117.137112.figure25</object-id><object-id xmlns:xlink="http://www.w3.org/1999/xlink" content-type="arpha" xlink:type="simple">E88B015D-EDA6-5AC1-9E73-31525E767AE6</object-id><label>Figure 25.</label><caption><p>Phylogenetic tree of the <italic><tp:taxon-name><tp:taxon-name-part taxon-name-part-type="genus" reg="Fusarium">Fusarium</tp:taxon-name-part><tp:taxon-name-part taxon-name-part-type="species" reg="oxysporum">oxysporum</tp:taxon-name-part></tp:taxon-name></italic> species complex generated by maximum likelihood of combined <italic>tef1</italic>, <italic>rpb1</italic>, and <italic>rpb2</italic> sequence data. The ultrafast maximum likelihood (<abbrev xmlns:xlink="http://www.w3.org/1999/xlink" xlink:title="maximum likelihood" id="ABBRID0EBWBK" xlink:type="simple">ML</abbrev>) and IQ bootstrap support values ≥ 50% as well as Bayesian posterior probabilities ≥ 0.95 (<abbrev xmlns:xlink="http://www.w3.org/1999/xlink" xlink:title="Bayesian posterior probabilities" id="ABBRID0EFWBK" xlink:type="simple">BYPP</abbrev>) are shown, respectively, near the nodes. The ex-type strains are marked with an asterisk. The tree is rooted in <italic><tp:taxon-name><tp:taxon-name-part taxon-name-part-type="genus" reg="Fusarium">Fusarium</tp:taxon-name-part><tp:taxon-name-part taxon-name-part-type="species" reg="proliferatum">proliferatum</tp:taxon-name-part></tp:taxon-name></italic> (CBS 480 96).</p></caption><graphic xmlns:xlink="http://www.w3.org/1999/xlink" xlink:href="mycokeys-117-191-g025.jpg" position="float" orientation="portrait" xlink:type="simple" id="oo_1325296.jpg"><uri content-type="original_file" xlink:type="simple">https://binary.pensoft.net/fig/1325296</uri></graphic></fig></tp:treatment-sec><ref-list><ref id="B56"><mixed-citation xmlns:xlink="http://www.w3.org/1999/xlink" xlink:type="simple"><person-group><name name-style="western"><surname>Lombard</surname><given-names>L</given-names></name><name name-style="western"><surname>Sandoval-Denis</surname><given-names>M</given-names></name><name name-style="western"><surname>Lamprecht</surname><given-names>SC</given-names></name><name name-style="western"><surname>Crous</surname><given-names>PW</given-names></name></person-group> (<year>2019</year>) <article-title>Epitypification of <italic><tp:taxon-name><tp:taxon-name-part taxon-name-part-type="genus">Fusarium</tp:taxon-name-part><tp:taxon-name-part taxon-name-part-type="species">oxysporum</tp:taxon-name-part></tp:taxon-name></italic> – clearing the taxonomic chaos.</article-title><source>Persoonia</source><volume>43</volume>(<issue>1</issue>): <fpage>1</fpage>–<lpage>47</lpage>. <ext-link xlink:href="10.3767/persoonia.2019.43.01" ext-link-type="doi" xlink:type="simple">https://doi.org/10.3767/persoonia.2019.43.01</ext-link></mixed-citation></ref><ref id="B3"><mixed-citation xmlns:xlink="http://www.w3.org/1999/xlink" xlink:type="simple"><person-group><name name-style="western"><surname>Aiello</surname><given-names>D</given-names></name><name name-style="western"><surname>Fiorenza</surname><given-names>A</given-names></name><name name-style="western"><surname>Leonardi</surname><given-names>GR</given-names></name><name name-style="western"><surname>Vitale</surname><given-names>A</given-names></name><name name-style="western"><surname>Polizzi</surname><given-names>G</given-names></name></person-group> (<year>2021</year>) <italic><tp:taxon-name><tp:taxon-name-part taxon-name-part-type="genus">Fusarium</tp:taxon-name-part><tp:taxon-name-part taxon-name-part-type="species">nirenbergiae</tp:taxon-name-part></tp:taxon-name></italic> (<italic><tp:taxon-name><tp:taxon-name-part taxon-name-part-type="genus">Fusarium</tp:taxon-name-part><tp:taxon-name-part taxon-name-part-type="species">oxysporum</tp:taxon-name-part></tp:taxon-name></italic> species complex) causing the wilting of passion fruit in Italy. Plants 10: 10. <ext-link xlink:href="10.3390/plants10102011" ext-link-type="doi" xlink:type="simple">https://doi.org/10.3390/plants10102011</ext-link></mixed-citation></ref></ref-list></tp:taxon-treatment>
