# Supplementary material for: ﻿Pathogenic fungi (Sordariomycetes) associated with annual and perennial crops in Northern Thailand
Source: MycoKeys. 2025 May 9;117:191–265. doi: 10.3897/mycokeys.117.137112 (PMC12084813; doi:10.3897/mycokeys.117.137112)
Supplement: XML Treatment for Neopestalotiopsis formicidarum [file mycokeys.117.137112-treatment22.xml]

<!DOCTYPE tp:taxon-treatment
  PUBLIC "-//TaxonX//DTD Taxonomic Treatment Publishing DTD v0 20100105//EN" "tax-treatment-NSO.dtd">
<tp:taxon-treatment xmlns:tp="http://www.plazi.org/taxpub"><tp:treatment-meta><kwd-group><label>Taxon classification</label><kwd>
              <named-content content-type="kingdom">Fungi</named-content>
            </kwd><kwd>
              <named-content content-type="class">Sordariomycetes</named-content>
            </kwd><kwd>
              <named-content content-type="family">Pestalotiopsidaceae</named-content>
            </kwd></kwd-group><mixed-citation publication-type="journal"><person-group><name><surname>Fallahi</surname><given-names>Maryam</given-names></name><name><surname>Armand</surname><given-names>Alireza</given-names></name><name><surname>Al-Otibi</surname><given-names>Fatimah</given-names></name><name><surname>Hyde</surname><given-names>Kevin D.</given-names></name><name><surname>Jayawardena</surname><given-names>Ruvishika S.</given-names></name></person-group><article-title>﻿Pathogenic fungi (<tp:taxon-name><tp:taxon-name-part taxon-name-part-type="class">Sordariomycetes</tp:taxon-name-part></tp:taxon-name>) associated with annual and perennial crops in Northern Thailand</article-title><source>MycoKeys</source><day>09</day><month>05</month><year>2025</year><volume>117</volume><fpage>191</fpage><lpage>265</lpage><pub-id pub-id-type="doi">10.3897/mycokeys.117.137112</pub-id></mixed-citation></tp:treatment-meta><tp:nomenclature><label>﻿</label><tp:taxon-name>
            <object-id xmlns:xlink="http://www.w3.org/1999/xlink" content-type="arpha" xlink:type="simple">185522EE-940B-57A8-A014-E27D98ABBCD8</object-id>
            <tp:taxon-name-part taxon-name-part-type="genus" reg="Neopestalotiopsis">Neopestalotiopsis</tp:taxon-name-part>
            <tp:taxon-name-part taxon-name-part-type="species" reg="formicidarum">formicidarum</tp:taxon-name-part>
            <object-id xmlns:xlink="http://www.w3.org/1999/xlink" xlink:type="simple">Index Fungorum: IF821673</object-id>
            <object-id xmlns:xlink="http://www.w3.org/1999/xlink" xlink:type="simple">Facesoffungi Number: FoF10804</object-id>
          </tp:taxon-name><tp:taxon-authority>Maharachch., K.D. Hyde &amp; Crous [as ‘formicarum’], Mycol. 79: 140 (2014)</tp:taxon-authority><xref ref-type="fig" rid="F25">Fig. 29</xref></tp:nomenclature><tp:treatment-sec sec-type="description" id="SECID0EGHCK"><title>Description.</title><p>Pathogenic to rambutan (<italic><tp:taxon-name><tp:taxon-name-part taxon-name-part-type="genus" reg="Nephelium">Nephelium</tp:taxon-name-part><tp:taxon-name-part taxon-name-part-type="species" reg="lappaceum">lappaceum</tp:taxon-name-part></tp:taxon-name></italic>) and associated with dry leaf spots of lemon drop mangosteen (<italic><tp:taxon-name><tp:taxon-name-part taxon-name-part-type="genus" reg="Garcinia">Garcinia</tp:taxon-name-part><tp:taxon-name-part taxon-name-part-type="species" reg="intermedia">intermedia</tp:taxon-name-part></tp:taxon-name></italic>). Sexual morph not observed. Conidiomata pycnidial on <abbrev xmlns:xlink="http://www.w3.org/1999/xlink" xlink:title="potato dextrose agar" id="ABBRID0ECICK" xlink:type="simple">PDA</abbrev>, globose to clavate, solitary or aggregated in clusters, semi-immersed, black; with dark brown conidial masses. Conidiophores reduced to conidiogenous cells. Conidiogenous cells hyaline, smooth, ampulliform to lageniform, 5–15 × 2–6 μm. Conidia straight to slightly curved, ellipsoid, 4-septate, 18.5–25.5 × 5–7.5 μm (mean = 22 × 6 μm, n = 30); basal cell conic, thin-walled, 3–7 μm long; three median cells doliiform, pale to dark brown, septa darker than the rest of the cell, 11–16 μm long (second cell from base pale brown, 3.5–6.5 μm long; third cell dark brown, 3.5–8 μm long; fourth cell brown, 3.5–7 μm long); apical cell hyaline, subcylindrical, 3–5 μm long; with 2–3 tubular apical appendages, unbranched, 15–33 μm long (mean = 23); basal appendage centric, single, unbranched, tubular, 4–7.5 μm long (mean = 5).</p></tp:treatment-sec><tp:treatment-sec sec-type="description" id="SECID0EGICK"><title>Culture characteristics.</title><p>Colonies on <abbrev xmlns:xlink="http://www.w3.org/1999/xlink" xlink:title="potato dextrose agar" id="ABBRID0EMICK" xlink:type="simple">PDA</abbrev> reach 30–40 mm in diameter after 7 days of growth at 25 °C under 12 h daylight, cottony, with moderate aerial mycelium on the surface, edge undulate. The upper view is whitish with a black fruiting body. The reverse is yellow to pale honey-colored, with black, gregarious conidiomata.</p></tp:treatment-sec><tp:treatment-sec sec-type="material" id="SECID0EQICK"><title>Material examined.</title><p>Thailand • Chiang Rai Province, Mueang Chiang Rai District, Ban Du, the fruit of rambutan (<italic><tp:taxon-name><tp:taxon-name-part taxon-name-part-type="genus" reg="Nephelium">Nephelium</tp:taxon-name-part><tp:taxon-name-part taxon-name-part-type="species" reg="lappaceum">lappaceum</tp:taxon-name-part></tp:taxon-name></italic>, June 2023, Maryam Fallahi, dried culture L2-7 (<named-content xmlns:xlink="http://www.w3.org/1999/xlink" content-type="dwc:institutional_code" xlink:title="Mae Fah Luang University Herbarium" xlink:href="http://grbio.org/institution/mae-fah-laung-university-herbarium" xlink:type="simple">MFLU</named-content> 24-0259), living culture <named-content xmlns:xlink="http://www.w3.org/1999/xlink" content-type="dwc:institutional_code" xlink:title="Mae Fah Luang University Culture Collection" xlink:href="http://grbio.org/institution/mae-fah-luang-university-culture-collection" xlink:type="simple">MFLUCC</named-content> 24-0254; Thailand, Chiang Rai Province, Mueang Chiang Rai District, Doi Hang, on lemon drop mangosteen (<italic><tp:taxon-name><tp:taxon-name-part taxon-name-part-type="genus" reg="Garcinia">Garcinia</tp:taxon-name-part><tp:taxon-name-part taxon-name-part-type="species" reg="intermedia">intermedia</tp:taxon-name-part></tp:taxon-name></italic>), January 2023, Maryam Fallahi, dried culture MF11-3 (<named-content xmlns:xlink="http://www.w3.org/1999/xlink" content-type="dwc:institutional_code" xlink:title="Mae Fah Luang University Herbarium" xlink:href="http://grbio.org/institution/mae-fah-laung-university-herbarium" xlink:type="simple">MFLU</named-content> 24-0257), living culture <named-content xmlns:xlink="http://www.w3.org/1999/xlink" content-type="dwc:institutional_code" xlink:title="Mae Fah Luang University Culture Collection" xlink:href="http://grbio.org/institution/mae-fah-luang-university-culture-collection" xlink:type="simple">MFLUCC</named-content> 24-0233.</p></tp:treatment-sec><tp:treatment-sec sec-type="notes" id="SECID0E3JCK"><title>Notes.</title><p>The strain <named-content xmlns:xlink="http://www.w3.org/1999/xlink" content-type="dwc:institutional_code" xlink:title="Mae Fah Luang University Culture Collection" xlink:href="http://grbio.org/institution/mae-fah-luang-university-culture-collection" xlink:type="simple">MFLUCC</named-content> 24-0254 and <named-content xmlns:xlink="http://www.w3.org/1999/xlink" content-type="dwc:institutional_code" xlink:title="Mae Fah Luang University Culture Collection" xlink:href="http://grbio.org/institution/mae-fah-luang-university-culture-collection" xlink:type="simple">MFLUCC</named-content> 24-0233 clustered with strains of <italic><tp:taxon-name><tp:taxon-name-part taxon-name-part-type="genus" reg="Neopestalotiopsis">Neopestalotiopsis</tp:taxon-name-part><tp:taxon-name-part taxon-name-part-type="species" reg="formicidarum">formicidarum</tp:taxon-name-part></tp:taxon-name></italic> in the same subclade with 80% <abbrev xmlns:xlink="http://www.w3.org/1999/xlink" xlink:title="maximum likelihood" id="ABBRID0E5KCK" xlink:type="simple">ML</abbrev> bootstrap support and 0.90 <abbrev xmlns:xlink="http://www.w3.org/1999/xlink" xlink:title="Bayesian posterior probabilities" id="ABBRID0ECLCK" xlink:type="simple">BYPP</abbrev> (Fig. <xref ref-type="fig" rid="F38">28</xref>). The base pair differences between <italic><tp:taxon-name><tp:taxon-name-part taxon-name-part-type="genus" reg="Neopestalotiopsis">N.</tp:taxon-name-part><tp:taxon-name-part taxon-name-part-type="species" reg="formicidarum">formicidarum</tp:taxon-name-part></tp:taxon-name></italic> strains <named-content xmlns:xlink="http://www.w3.org/1999/xlink" content-type="dwc:institutional_code" xlink:title="Mae Fah Luang University Culture Collection" xlink:href="http://grbio.org/institution/mae-fah-luang-university-culture-collection" xlink:type="simple">MFLUCC</named-content> 24-0254 and ex-type CBS:362.72 revealed a 0.79% nucleotide difference in ITS (4/506 bp) and a 0.75% difference in <italic>tub2</italic> (3/445 bp). They showed no difference in <italic>tef1. <tp:taxon-name><tp:taxon-name-part taxon-name-part-type="genus" reg="Neopestalotiopsis">Neopestalotiopsis</tp:taxon-name-part><tp:taxon-name-part taxon-name-part-type="species" reg="formicidarum">formicidarum</tp:taxon-name-part></tp:taxon-name></italic> (<named-content xmlns:xlink="http://www.w3.org/1999/xlink" content-type="dwc:institutional_code" xlink:title="Mae Fah Luang University Culture Collection" xlink:href="http://grbio.org/institution/mae-fah-luang-university-culture-collection" xlink:type="simple">MFLUCC</named-content> 24-0254) is similar to the ex-type strain of <italic><tp:taxon-name><tp:taxon-name-part taxon-name-part-type="genus" reg="Neopestalotiopsis">N.</tp:taxon-name-part><tp:taxon-name-part taxon-name-part-type="species" reg="formicidarum">formicidarum</tp:taxon-name-part></tp:taxon-name></italic> (CBS:362.72) (<xref ref-type="bibr" rid="B60">Maharachchikumbura et al. 2014</xref>). However, it produces slightly shorter conidia than that of the ex-type strain with an L/W ratio = 3.6 (18.5–25.5 × 5–7.5 μm (mean = 22 × 6 μm) in <italic><tp:taxon-name><tp:taxon-name-part taxon-name-part-type="genus" reg="Neopestalotiopsis">N.</tp:taxon-name-part><tp:taxon-name-part taxon-name-part-type="species" reg="formicidarum">formicidarum</tp:taxon-name-part></tp:taxon-name></italic> (<named-content xmlns:xlink="http://www.w3.org/1999/xlink" content-type="dwc:institutional_code" xlink:title="Mae Fah Luang University Culture Collection" xlink:href="http://grbio.org/institution/mae-fah-luang-university-culture-collection" xlink:type="simple">MFLUCC</named-content> 24-0254) vs. 21–28 × 7.5–9.5 μm (mean = 24.6 × 8.6 μm) in <italic><tp:taxon-name><tp:taxon-name-part taxon-name-part-type="genus" reg="Neopestalotiopsis">N.</tp:taxon-name-part><tp:taxon-name-part taxon-name-part-type="species" reg="formicidarum">formicidarum</tp:taxon-name-part></tp:taxon-name></italic> (CBS 362.72, ex-type)). <italic><tp:taxon-name><tp:taxon-name-part taxon-name-part-type="genus" reg="Neopestalotiopsis">Neopestalotiopsis</tp:taxon-name-part><tp:taxon-name-part taxon-name-part-type="species" reg="formicidarum">formicidarum</tp:taxon-name-part></tp:taxon-name></italic> was first reported as a saprobic species collected from dead ants in Ghana and plant debris from Cuba (<xref ref-type="bibr" rid="B60">Maharachchikumbura et al. 2014</xref>). This is the first host record on rambutan and lemon drop mangosteen for <italic><tp:taxon-name><tp:taxon-name-part taxon-name-part-type="genus" reg="Neopestalotiopsis">N.</tp:taxon-name-part><tp:taxon-name-part taxon-name-part-type="species" reg="formicidarum">formicidarum</tp:taxon-name-part></tp:taxon-name></italic> worldwide.</p><fig id="F38" position="float" orientation="portrait"><object-id xmlns:xlink="http://www.w3.org/1999/xlink" content-type="doi" xlink:type="simple">10.3897/mycokeys.117.137112.figure28</object-id><object-id xmlns:xlink="http://www.w3.org/1999/xlink" content-type="arpha" xlink:type="simple">663FD1CD-B95D-58F8-9236-3D39E89ED22D</object-id><label>Figure 28.</label><caption><p>Phylogenetic tree of the <italic><tp:taxon-name><tp:taxon-name-part taxon-name-part-type="genus" reg="Neopestalotiopsis">Neopestalotiopsis</tp:taxon-name-part></tp:taxon-name></italic> ssp. generated by Bayes analysis of combined ITS, <italic>tef1</italic>, and <italic>tub2</italic> sequence data. The ultrafast maximum likelihood (<abbrev xmlns:xlink="http://www.w3.org/1999/xlink" xlink:title="maximum likelihood" id="ABBRID0EKPCK" xlink:type="simple">ML</abbrev>) bootstrap support values ≥ 50% (BT) and Bayesian posterior probabilities ≥ 0.95 (<abbrev xmlns:xlink="http://www.w3.org/1999/xlink" xlink:title="Bayesian posterior probabilities" id="ABBRID0EOPCK" xlink:type="simple">BYPP</abbrev>) are shown, respectively, near the nodes. The ex-type strains are marked with an asterisk. The tree is rooted in <italic><tp:taxon-name><tp:taxon-name-part taxon-name-part-type="genus" reg="Pestalotiopsis">Pestalotiopsis</tp:taxon-name-part><tp:taxon-name-part taxon-name-part-type="species" reg="spathulate">spathulate</tp:taxon-name-part></tp:taxon-name></italic> (CBS 356 86) and <italic><tp:taxon-name><tp:taxon-name-part taxon-name-part-type="genus" reg="Pestalotiopsis">Pestalotiopsis</tp:taxon-name-part><tp:taxon-name-part taxon-name-part-type="species" reg="diversiseta">diversiseta</tp:taxon-name-part></tp:taxon-name></italic> (<named-content xmlns:xlink="http://www.w3.org/1999/xlink" content-type="dwc:institutional_code" xlink:title="Mae Fah Luang University Culture Collection" xlink:href="http://grbio.org/institution/mae-fah-luang-university-culture-collection" xlink:type="simple">MFLUCC</named-content> 12 0287).</p></caption><graphic xmlns:xlink="http://www.w3.org/1999/xlink" xlink:href="mycokeys-117-191-g028.jpg" position="float" orientation="portrait" xlink:type="simple" id="oo_1325299.jpg"><uri content-type="original_file" xlink:type="simple">https://binary.pensoft.net/fig/1325299</uri></graphic></fig><fig id="F25" position="float" orientation="portrait"><object-id xmlns:xlink="http://www.w3.org/1999/xlink" content-type="doi" xlink:type="simple">10.3897/mycokeys.117.137112.figure29</object-id><object-id xmlns:xlink="http://www.w3.org/1999/xlink" content-type="arpha" xlink:type="simple">582946FA-E583-5EFF-8545-C3790E723912</object-id><label>Figure 29.</label><caption><p><italic><tp:taxon-name><tp:taxon-name-part taxon-name-part-type="genus" reg="Neopestalotiopsis">Neopestalotiopsis</tp:taxon-name-part><tp:taxon-name-part taxon-name-part-type="species" reg="formicidarum">formicidarum</tp:taxon-name-part></tp:taxon-name></italic> (<named-content xmlns:xlink="http://www.w3.org/1999/xlink" content-type="dwc:institutional_code" xlink:title="Mae Fah Luang University Culture Collection" xlink:href="http://grbio.org/institution/mae-fah-luang-university-culture-collection" xlink:type="simple">MFLUCC</named-content> 24-0254) <bold>a</bold> fruit lesion on rambutan <bold>b</bold> dry leaf spot on lemon drop mangosteen (<italic><tp:taxon-name><tp:taxon-name-part taxon-name-part-type="genus" reg="Garcinia">Garcinia</tp:taxon-name-part><tp:taxon-name-part taxon-name-part-type="species" reg="intermedia">intermedia</tp:taxon-name-part></tp:taxon-name></italic>) <bold>c</bold> front, and <bold>d</bold> back views of the colony on <abbrev xmlns:xlink="http://www.w3.org/1999/xlink" xlink:title="potato dextrose agar" id="ABBRID0EESCK" xlink:type="simple">PDA</abbrev> after 60 days at 25 °C <bold>e</bold> conidiomata <bold>f–h</bold> conidiogenous cells <bold>i–k</bold> conidia. Scale bars: 10 μm (<bold>f–h</bold>); 20 μm (<bold>I–k</bold>).</p></caption><graphic xmlns:xlink="http://www.w3.org/1999/xlink" xlink:href="mycokeys-117-191-g029.jpg" position="float" orientation="portrait" xlink:type="simple" id="oo_1325300.jpg"><uri content-type="original_file" xlink:type="simple">https://binary.pensoft.net/fig/1325300</uri></graphic></fig></tp:treatment-sec><ref-list><ref id="B60"><mixed-citation xmlns:xlink="http://www.w3.org/1999/xlink" xlink:type="simple"><person-group><name name-style="western"><surname>Maharachchikumbura</surname><given-names>SSN</given-names></name><name name-style="western"><surname>Hyde</surname><given-names>KD</given-names></name><name name-style="western"><surname>Groenewald</surname><given-names>JZ</given-names></name><name name-style="western"><surname>Xu</surname><given-names>J</given-names></name><name name-style="western"><surname>Crous</surname><given-names>PW</given-names></name></person-group> (<year>2014</year>) <article-title><italic><tp:taxon-name><tp:taxon-name-part taxon-name-part-type="genus">Pestalotiopsis</tp:taxon-name-part></tp:taxon-name></italic> revisited.</article-title><source>Studies in Mycology</source><volume>79</volume>: <fpage>121</fpage>–<lpage>186</lpage>. <ext-link xlink:href="10.1016/j.simyco.2014.09.005" ext-link-type="doi" xlink:type="simple">https://doi.org/10.1016/j.simyco.2014.09.005</ext-link></mixed-citation></ref></ref-list></tp:taxon-treatment>
