# Supplementary material for: ﻿Pathogenic fungi (Sordariomycetes) associated with annual and perennial crops in Northern Thailand
Source: MycoKeys. 2025 May 9;117:191–265. doi: 10.3897/mycokeys.117.137112 (PMC12084813; doi:10.3897/mycokeys.117.137112)
Supplement: XML Treatment for Neopestalotiopsis zakeelii [file mycokeys.117.137112-treatment23.xml]

<!DOCTYPE tp:taxon-treatment
  PUBLIC "-//TaxonX//DTD Taxonomic Treatment Publishing DTD v0 20100105//EN" "tax-treatment-NSO.dtd">
<tp:taxon-treatment xmlns:tp="http://www.plazi.org/taxpub"><tp:treatment-meta><kwd-group><label>Taxon classification</label><kwd>
              <named-content content-type="kingdom">Fungi</named-content>
            </kwd><kwd>
              <named-content content-type="class">Sordariomycetes</named-content>
            </kwd><kwd>
              <named-content content-type="family">Pestalotiopsidaceae</named-content>
            </kwd></kwd-group><mixed-citation publication-type="journal"><person-group><name><surname>Fallahi</surname><given-names>Maryam</given-names></name><name><surname>Armand</surname><given-names>Alireza</given-names></name><name><surname>Al-Otibi</surname><given-names>Fatimah</given-names></name><name><surname>Hyde</surname><given-names>Kevin D.</given-names></name><name><surname>Jayawardena</surname><given-names>Ruvishika S.</given-names></name></person-group><article-title>﻿Pathogenic fungi (<tp:taxon-name><tp:taxon-name-part taxon-name-part-type="class">Sordariomycetes</tp:taxon-name-part></tp:taxon-name>) associated with annual and perennial crops in Northern Thailand</article-title><source>MycoKeys</source><day>09</day><month>05</month><year>2025</year><volume>117</volume><fpage>191</fpage><lpage>265</lpage><pub-id pub-id-type="doi">10.3897/mycokeys.117.137112</pub-id></mixed-citation></tp:treatment-meta><tp:nomenclature><label>﻿</label><tp:taxon-name>
            <object-id xmlns:xlink="http://www.w3.org/1999/xlink" content-type="arpha" xlink:type="simple">6917E7AC-CE37-5599-8125-29EA9EB04784</object-id>
            <tp:taxon-name-part taxon-name-part-type="genus" reg="Neopestalotiopsis">Neopestalotiopsis</tp:taxon-name-part>
            <tp:taxon-name-part taxon-name-part-type="species" reg="zakeelii">zakeelii</tp:taxon-name-part>
            <object-id xmlns:xlink="http://www.w3.org/1999/xlink" xlink:type="simple">Index Fungorum: IF840920</object-id>
          </tp:taxon-name><tp:taxon-authority>Prasannath, Akinsanmi &amp; R.G. Shivas, Journal of Fungi 7: 12 (2021)</tp:taxon-authority><xref ref-type="fig" rid="F26">Fig. 30</xref></tp:nomenclature><tp:treatment-sec sec-type="description" id="SECID0EJUCK"><title>Description.</title><p>Pathogenic to persimmon (<italic><tp:taxon-name><tp:taxon-name-part taxon-name-part-type="genus" reg="Diospyros">Diospyros</tp:taxon-name-part><tp:taxon-name-part taxon-name-part-type="species" reg="ehretioides">ehretioides</tp:taxon-name-part></tp:taxon-name></italic>) and causes dark brown leaf spots. Sexual morph not observed. Conidiomata pycnidial on <abbrev xmlns:xlink="http://www.w3.org/1999/xlink" xlink:title="potato dextrose agar" id="ABBRID0E1UCK" xlink:type="simple">PDA</abbrev>, scattered, aggregated, immersed, or semi-immersed, with black conidial mass. Conidiophores reduced to conidiogenous cells. Conidiogenous cells hyaline, smooth, ampulliform to lageniform, 4–15 × 3–5 μm. Conidia medium to dark brown, fusiform to ellipsoidal, straight or curved, 4-septate, 20–30 × 5–8 μm (mean = 22 × 6 μm, n = 30); basal cell conical, 2–4 μm long (mean = 3 μm), hyaline, smooth, thin-walled; basal appendage filiform, unbranched, centric, 2–4 μm long; three median cells doliiform, 11–17.5 μm (mean = 16 μm), smooth, septa darker than the rest of the cell (second cell from basal cell olivaceous to brown, 3.5–7 μm long (mean = 5.5 μm); third cell brown to dark brown, 3.5–7 μm long (mean = 5.3 μm); fourth cell medium brown, 4–7 μm long (mean = 5.5 μm)); apical cell conical to subcylindrical, 2–5 μm long (mean = 3 μm), hyaline, smooth, thin-walled, with 2–3 tubular apical appendages (mostly 2), unbranched, filiform, 6–21.5 μm long (mean = 12 μm). Basal appendage single, unbranched, tubular, centric, 2–8 μm long.</p><fig id="F26" position="float" orientation="portrait"><object-id xmlns:xlink="http://www.w3.org/1999/xlink" content-type="doi" xlink:type="simple">10.3897/mycokeys.117.137112.figure30</object-id><object-id xmlns:xlink="http://www.w3.org/1999/xlink" content-type="arpha" xlink:type="simple">1463D80F-9886-549C-A732-32CEE6E60880</object-id><label>Figure 30.</label><caption><p><italic><tp:taxon-name><tp:taxon-name-part taxon-name-part-type="genus" reg="Neopestalotiopsis">Neopestalotiopsis</tp:taxon-name-part><tp:taxon-name-part taxon-name-part-type="species" reg="zakeelii">zakeelii</tp:taxon-name-part></tp:taxon-name></italic> (<named-content xmlns:xlink="http://www.w3.org/1999/xlink" content-type="dwc:institutional_code" xlink:title="Mae Fah Luang University Culture Collection" xlink:href="http://grbio.org/institution/mae-fah-luang-university-culture-collection" xlink:type="simple">MFLUCC</named-content> 24-0252) <bold>a</bold> leaf spot on persimmon <bold>b</bold> front, and <bold>c</bold> back views of the culture on <abbrev xmlns:xlink="http://www.w3.org/1999/xlink" xlink:title="potato dextrose agar" id="ABBRID0E2VCK" xlink:type="simple">PDA</abbrev> after 60 days at 25 °C <bold>d</bold> conidiomata <bold>e–g</bold> conidiophore, and conidiogenous cells <bold>h–k</bold> conidia. Scale bars: 20 μm.</p></caption><graphic xmlns:xlink="http://www.w3.org/1999/xlink" xlink:href="mycokeys-117-191-g030.jpg" position="float" orientation="portrait" xlink:type="simple" id="oo_1325301.jpg"><uri content-type="original_file" xlink:type="simple">https://binary.pensoft.net/fig/1325301</uri></graphic></fig></tp:treatment-sec><tp:treatment-sec sec-type="description" id="SECID0EKWCK"><title>Culture characteristics.</title><p>Colonies on <abbrev xmlns:xlink="http://www.w3.org/1999/xlink" xlink:title="potato dextrose agar" id="ABBRID0EQWCK" xlink:type="simple">PDA</abbrev> reach 55–65 mm in diameter after 7 days of growth at 25 °C under 12 h daylight, cottony, with abundant white aerial mycelium. Upper view white and the reverse primrose. Yellow pigment and black fruiting bodies appear with age on the agar medium.</p></tp:treatment-sec><tp:treatment-sec sec-type="material" id="SECID0EUWCK"><title>Material examined.</title><p>Thailand • Chiang Rai Province, Mueang Chiang Rai District, Doi Hang, leaf spots on persimmon (<italic><tp:taxon-name><tp:taxon-name-part taxon-name-part-type="genus" reg="Diospyros">Diospyros</tp:taxon-name-part><tp:taxon-name-part taxon-name-part-type="species" reg="ehretioides">ehretioides</tp:taxon-name-part></tp:taxon-name></italic>), February 2023, Maryam Fallahi, dried culture MF54-1 (<named-content xmlns:xlink="http://www.w3.org/1999/xlink" content-type="dwc:institutional_code" xlink:title="Mae Fah Luang University Herbarium" xlink:href="http://grbio.org/institution/mae-fah-laung-university-herbarium" xlink:type="simple">MFLU</named-content> 24-0256), living culture <named-content xmlns:xlink="http://www.w3.org/1999/xlink" content-type="dwc:institutional_code" xlink:title="Mae Fah Luang University Culture Collection" xlink:href="http://grbio.org/institution/mae-fah-luang-university-culture-collection" xlink:type="simple">MFLUCC</named-content> 24-0252.</p></tp:treatment-sec><tp:treatment-sec sec-type="notes" id="SECID0ENXCK"><title>Notes.</title><p>Strain <named-content xmlns:xlink="http://www.w3.org/1999/xlink" content-type="dwc:institutional_code" xlink:title="Mae Fah Luang University Culture Collection" xlink:href="http://grbio.org/institution/mae-fah-luang-university-culture-collection" xlink:type="simple">MFLUCC</named-content> 24-0252 clustered in the same subclade with the strains of <italic><tp:taxon-name><tp:taxon-name-part taxon-name-part-type="genus" reg="Neopestalotiopsis">Neopestalotiopsis</tp:taxon-name-part><tp:taxon-name-part taxon-name-part-type="species" reg="zakeelii">zakeelii</tp:taxon-name-part></tp:taxon-name></italic> (BRIP 72282a, holotype) with 85% <abbrev xmlns:xlink="http://www.w3.org/1999/xlink" xlink:title="maximum likelihood" id="ABBRID0ELYCK" xlink:type="simple">ML</abbrev> bootstrap support and 0.95 <abbrev xmlns:xlink="http://www.w3.org/1999/xlink" xlink:title="Bayesian posterior probabilities" id="ABBRID0EPYCK" xlink:type="simple">BYPP</abbrev> (Fig. <xref ref-type="fig" rid="F38">28</xref>). The base pair differences between <italic><tp:taxon-name><tp:taxon-name-part taxon-name-part-type="genus" reg="Neopestalotiopsis">N.</tp:taxon-name-part><tp:taxon-name-part taxon-name-part-type="species" reg="zakeelii">zakeelii</tp:taxon-name-part></tp:taxon-name></italic> strains <named-content xmlns:xlink="http://www.w3.org/1999/xlink" content-type="dwc:institutional_code" xlink:title="Mae Fah Luang University Culture Collection" xlink:href="http://grbio.org/institution/mae-fah-luang-university-culture-collection" xlink:type="simple">MFLUCC</named-content> 24-0252 and BRIP 72282a revealed a 0.46% (2/435 bp) nucleotide difference in <italic>tef</italic> and <italic>tub2</italic> and no differences in ITS. <italic><tp:taxon-name><tp:taxon-name-part taxon-name-part-type="genus" reg="Neopestalotiopsis">Neopestalotiopsis</tp:taxon-name-part><tp:taxon-name-part taxon-name-part-type="species" reg="zakeelii">zakeelii</tp:taxon-name-part></tp:taxon-name></italic> (<named-content xmlns:xlink="http://www.w3.org/1999/xlink" content-type="dwc:institutional_code" xlink:title="Mae Fah Luang University Culture Collection" xlink:href="http://grbio.org/institution/mae-fah-luang-university-culture-collection" xlink:type="simple">MFLUCC</named-content> 24-0252) is similar to the holotype of <italic><tp:taxon-name><tp:taxon-name-part taxon-name-part-type="genus" reg="Neopestalotiopsis">N.</tp:taxon-name-part><tp:taxon-name-part taxon-name-part-type="species" reg="zakeelii">zakeelii</tp:taxon-name-part></tp:taxon-name></italic> in morphology. It was first reported from flower blight of <italic><tp:taxon-name><tp:taxon-name-part taxon-name-part-type="genus" reg="Macadamia">Macadamia</tp:taxon-name-part><tp:taxon-name-part taxon-name-part-type="species" reg="integrifolia">integrifolia</tp:taxon-name-part></tp:taxon-name></italic> in Australia (<xref ref-type="bibr" rid="B85">Prasannath et al. 2021</xref>). This study provides a new host and geographical record for <italic><tp:taxon-name><tp:taxon-name-part taxon-name-part-type="genus" reg="Neopestalotiopsis">N.</tp:taxon-name-part><tp:taxon-name-part taxon-name-part-type="species" reg="zakeelii">zakeelii</tp:taxon-name-part></tp:taxon-name></italic> on persimmon in Thailand.</p></tp:treatment-sec><tp:treatment-sec><!--Section generated to contain objects referenced in tp:taxon-treatment.--><fig id="F38" position="float" orientation="portrait"><object-id xmlns:xlink="http://www.w3.org/1999/xlink" content-type="doi" xlink:type="simple">10.3897/mycokeys.117.137112.figure28</object-id><object-id xmlns:xlink="http://www.w3.org/1999/xlink" content-type="arpha" xlink:type="simple">663FD1CD-B95D-58F8-9236-3D39E89ED22D</object-id><label>Figure 28.</label><caption><p>Phylogenetic tree of the <italic><tp:taxon-name><tp:taxon-name-part taxon-name-part-type="genus" reg="Neopestalotiopsis">Neopestalotiopsis</tp:taxon-name-part></tp:taxon-name></italic> ssp. generated by Bayes analysis of combined ITS, <italic>tef1</italic>, and <italic>tub2</italic> sequence data. The ultrafast maximum likelihood (<abbrev xmlns:xlink="http://www.w3.org/1999/xlink" xlink:title="maximum likelihood" id="ABBRID0EKPCK" xlink:type="simple">ML</abbrev>) bootstrap support values ≥ 50% (BT) and Bayesian posterior probabilities ≥ 0.95 (<abbrev xmlns:xlink="http://www.w3.org/1999/xlink" xlink:title="Bayesian posterior probabilities" id="ABBRID0EOPCK" xlink:type="simple">BYPP</abbrev>) are shown, respectively, near the nodes. The ex-type strains are marked with an asterisk. The tree is rooted in <italic><tp:taxon-name><tp:taxon-name-part taxon-name-part-type="genus" reg="Pestalotiopsis">Pestalotiopsis</tp:taxon-name-part><tp:taxon-name-part taxon-name-part-type="species" reg="spathulate">spathulate</tp:taxon-name-part></tp:taxon-name></italic> (CBS 356 86) and <italic><tp:taxon-name><tp:taxon-name-part taxon-name-part-type="genus" reg="Pestalotiopsis">Pestalotiopsis</tp:taxon-name-part><tp:taxon-name-part taxon-name-part-type="species" reg="diversiseta">diversiseta</tp:taxon-name-part></tp:taxon-name></italic> (<named-content xmlns:xlink="http://www.w3.org/1999/xlink" content-type="dwc:institutional_code" xlink:title="Mae Fah Luang University Culture Collection" xlink:href="http://grbio.org/institution/mae-fah-luang-university-culture-collection" xlink:type="simple">MFLUCC</named-content> 12 0287).</p></caption><graphic xmlns:xlink="http://www.w3.org/1999/xlink" xlink:href="mycokeys-117-191-g028.jpg" position="float" orientation="portrait" xlink:type="simple" id="oo_1325299.jpg"><uri content-type="original_file" xlink:type="simple">https://binary.pensoft.net/fig/1325299</uri></graphic></fig></tp:treatment-sec><ref-list><ref id="B85"><mixed-citation xmlns:xlink="http://www.w3.org/1999/xlink" xlink:type="simple"><person-group><name name-style="western"><surname>Prasannath</surname><given-names>K</given-names></name><name name-style="western"><surname>Shivas</surname><given-names>RG</given-names></name><name name-style="western"><surname>Galea</surname><given-names>VJ</given-names></name><name name-style="western"><surname>Akinsanmi</surname><given-names>OA</given-names></name></person-group> (<year>2021</year>) <article-title><italic><tp:taxon-name><tp:taxon-name-part taxon-name-part-type="genus">Neopestalotiopsis</tp:taxon-name-part></tp:taxon-name></italic> species associated with flower diseases of <italic><tp:taxon-name><tp:taxon-name-part taxon-name-part-type="genus">Macadamia</tp:taxon-name-part><tp:taxon-name-part taxon-name-part-type="species">integrifolia</tp:taxon-name-part></tp:taxon-name></italic> in Australia.</article-title><source>Journal of <tp:taxon-name><tp:taxon-name-part taxon-name-part-type="kingdom">Fungi</tp:taxon-name-part></tp:taxon-name> (Basel, Switzerland)</source><volume>7</volume>(<issue>9</issue>): <fpage>771</fpage>. <ext-link xlink:href="10.3390/jof7090771" ext-link-type="doi" xlink:type="simple">https://doi.org/10.3390/jof7090771</ext-link></mixed-citation></ref></ref-list></tp:taxon-treatment>
