# Supplementary material for: ﻿Pathogenic fungi (Sordariomycetes) associated with annual and perennial crops in Northern Thailand
Source: MycoKeys. 2025 May 9;117:191–265. doi: 10.3897/mycokeys.117.137112 (PMC12084813; doi:10.3897/mycokeys.117.137112)
Supplement: XML Treatment for Neopestalotiopsis theobromicola [file mycokeys.117.137112-treatment24.xml]

<!DOCTYPE tp:taxon-treatment
  PUBLIC "-//TaxonX//DTD Taxonomic Treatment Publishing DTD v0 20100105//EN" "tax-treatment-NSO.dtd">
<tp:taxon-treatment xmlns:tp="http://www.plazi.org/taxpub"><tp:treatment-meta><kwd-group><label>Taxon classification</label><kwd>
              <named-content content-type="kingdom">Fungi</named-content>
            </kwd><kwd>
              <named-content content-type="class">Sordariomycetes</named-content>
            </kwd><kwd>
              <named-content content-type="family">Pestalotiopsidaceae</named-content>
            </kwd></kwd-group><mixed-citation publication-type="journal"><person-group><name><surname>Fallahi</surname><given-names>Maryam</given-names></name><name><surname>Armand</surname><given-names>Alireza</given-names></name><name><surname>Al-Otibi</surname><given-names>Fatimah</given-names></name><name><surname>Hyde</surname><given-names>Kevin D.</given-names></name><name><surname>Jayawardena</surname><given-names>Ruvishika S.</given-names></name></person-group><article-title>﻿Pathogenic fungi (<tp:taxon-name><tp:taxon-name-part taxon-name-part-type="class">Sordariomycetes</tp:taxon-name-part></tp:taxon-name>) associated with annual and perennial crops in Northern Thailand</article-title><source>MycoKeys</source><day>09</day><month>05</month><year>2025</year><volume>117</volume><fpage>191</fpage><lpage>265</lpage><pub-id pub-id-type="doi">10.3897/mycokeys.117.137112</pub-id></mixed-citation></tp:treatment-meta><tp:nomenclature><label>﻿</label><tp:taxon-name>
            <object-id xmlns:xlink="http://www.w3.org/1999/xlink" content-type="arpha" xlink:type="simple">249134F3-5869-5EF5-AE6E-3EBDE1D68496</object-id>
            <tp:taxon-name-part taxon-name-part-type="genus" reg="Neopestalotiopsis">Neopestalotiopsis</tp:taxon-name-part>
            <tp:taxon-name-part taxon-name-part-type="species" reg="theobromicola">theobromicola</tp:taxon-name-part>
            <object-id xmlns:xlink="http://www.w3.org/1999/xlink" xlink:type="simple">Index Fungorum: IF903267</object-id>
          </tp:taxon-name><tp:taxon-authority>Fallahi, Jayawar. &amp; K.D. Hyde</tp:taxon-authority><tp:taxon-status xmlns:xlink="http://www.w3.org/1999/xlink" xlink:type="simple">sp. nov.</tp:taxon-status><xref ref-type="fig" rid="F27">Fig. 31</xref></tp:nomenclature><tp:treatment-sec sec-type="etymology" id="SECID0EU3CK"><title>Etymology.</title><p>‘<italic><tp:taxon-name><tp:taxon-name-part taxon-name-part-type="genus" reg="Neopestalotiopsis"/><tp:taxon-name-part taxon-name-part-type="species" reg="theobromicola">theobromicola</tp:taxon-name-part></tp:taxon-name></italic>’ refers to the host plant genus from which the fungus was isolated.</p></tp:treatment-sec><tp:treatment-sec sec-type="description" id="SECID0EE4CK"><title>Description.</title><p>Associated with leaf spots of <tp:taxon-name><tp:taxon-name-part taxon-name-part-type="genus" reg="Theobroma"/><tp:taxon-name-part taxon-name-part-type="species" reg="cacao">cacao</tp:taxon-name-part></tp:taxon-name> (<italic><tp:taxon-name><tp:taxon-name-part taxon-name-part-type="genus" reg="Theobroma">Theobroma</tp:taxon-name-part><tp:taxon-name-part taxon-name-part-type="species" reg="cacao">cacao</tp:taxon-name-part></tp:taxon-name></italic>). Sexual morph not observed. Conidiomata acervularon on <abbrev xmlns:xlink="http://www.w3.org/1999/xlink" xlink:title="potato dextrose agar" id="ABBRID0E54CK" xlink:type="simple">PDA</abbrev>, aggregated and scattered, immersed and semi-immersed in agar medium, exuding black conidial mass. Conidiophores reduced to conidiogenous cells. Conidiogenous cells hyaline to pale brown, subcylindrical to ampuliform, 3–7 × 2–5 μm. Conidia clavate or fusiform, straight or slightly curved, yellow-brown to brown, 4 septate, 20–30 × 5–7.5 μm (mean = 26 × 6.5 μm, n = 30). Basal cell hyaline, conoid, with truncate base, 3.5–8 μm long; median cells, versicolored, darker than other cells, 14–19 μm long (mean = 17 μm, n = 30) (second cell from the base yellow-brown, 4–6.8 μm long; third cell from the base medium brown, 4.6–7 μm long; fourth cell from the base pale to medium brown, 4–7 μm long); apical cell hyaline, conic, 3–6 μm with 2–3 tubular apical appendages, hyaline, filiform, unbranched, and 15–29 μm long (mean = 22.5 μm, n = 30); basal appendage tubular, unbranched, solitary, hyaline, and 2–5.5 μm long.</p><fig id="F27" position="float" orientation="portrait"><object-id xmlns:xlink="http://www.w3.org/1999/xlink" content-type="doi" xlink:type="simple">10.3897/mycokeys.117.137112.figure31</object-id><object-id xmlns:xlink="http://www.w3.org/1999/xlink" content-type="arpha" xlink:type="simple">6F43EC36-C157-52CF-85A5-E4D72729431D</object-id><label>Figure 31.</label><caption><p><italic><tp:taxon-name><tp:taxon-name-part taxon-name-part-type="genus" reg="Neopestalotiopsis">Neopestalotiopsis</tp:taxon-name-part><tp:taxon-name-part taxon-name-part-type="species" reg="theobromicola">theobromicola</tp:taxon-name-part></tp:taxon-name></italic> (<named-content xmlns:xlink="http://www.w3.org/1999/xlink" content-type="dwc:institutional_code" xlink:title="Mae Fah Luang University Culture Collection" xlink:href="http://grbio.org/institution/mae-fah-luang-university-culture-collection" xlink:type="simple">MFLUCC</named-content> 24-0253, holotype) <bold>a</bold> leaf spots in <tp:taxon-name><tp:taxon-name-part taxon-name-part-type="genus" reg="Theobroma"/><tp:taxon-name-part taxon-name-part-type="species" reg="cacao">cacao</tp:taxon-name-part></tp:taxon-name><bold>b</bold> front, and <bold>c</bold> back views of the colony on <abbrev xmlns:xlink="http://www.w3.org/1999/xlink" xlink:title="potato dextrose agar" id="ABBRID0EI6CK" xlink:type="simple">PDA</abbrev> after 30 days at 25 °C <bold>d</bold> conidiomata on SNA <bold>e–i</bold> conidiophore and conidiogenous cells <bold>j–n</bold> conidia. Scale bars: 20 μm.</p></caption><graphic xmlns:xlink="http://www.w3.org/1999/xlink" xlink:href="mycokeys-117-191-g031.jpg" position="float" orientation="portrait" xlink:type="simple" id="oo_1325302.jpg"><uri content-type="original_file" xlink:type="simple">https://binary.pensoft.net/fig/1325302</uri></graphic></fig></tp:treatment-sec><tp:treatment-sec sec-type="description" id="SECID0EX6CK"><title>Culture characteristics.</title><p>Colonies on <abbrev xmlns:xlink="http://www.w3.org/1999/xlink" xlink:title="potato dextrose agar" id="ABBRID0E46CK" xlink:type="simple">PDA</abbrev> reach 65–70 mm in diameter after seven days of growth at 25 °C under 12 h daylight, white with moderate aerial mycelium, shape irregular, edge undulated, margin fluffy, with black conidial mass. The upper view is white, reverse honey-colored with age.</p></tp:treatment-sec><tp:treatment-sec sec-type="material" id="SECID0EBADK"><title>Material examined.</title><p>Thailand • Chiang Rai Province, Phan District, Sai Khao, on leaf spots in <tp:taxon-name><tp:taxon-name-part taxon-name-part-type="genus" reg="Theobroma"/><tp:taxon-name-part taxon-name-part-type="species" reg="cacao">cacao</tp:taxon-name-part></tp:taxon-name> (<italic><tp:taxon-name><tp:taxon-name-part taxon-name-part-type="genus" reg="Theobroma">Theobroma</tp:taxon-name-part><tp:taxon-name-part taxon-name-part-type="species" reg="cacao">cacao</tp:taxon-name-part></tp:taxon-name></italic>), February 2023, Maryam Fallahi, dried culture MF115-1 (<named-content xmlns:xlink="http://www.w3.org/1999/xlink" content-type="dwc:institutional_code" xlink:title="Mae Fah Luang University Herbarium" xlink:href="http://grbio.org/institution/mae-fah-laung-university-herbarium" xlink:type="simple">MFLU</named-content> 24-0258, holotype), ex-holotype culture <named-content xmlns:xlink="http://www.w3.org/1999/xlink" content-type="dwc:institutional_code" xlink:title="Mae Fah Luang University Culture Collection" xlink:href="http://grbio.org/institution/mae-fah-luang-university-culture-collection" xlink:type="simple">MFLUCC</named-content> 24-0253.</p></tp:treatment-sec><tp:treatment-sec sec-type="notes" id="SECID0EDBDK"><title>Notes.</title><p>Strain <named-content xmlns:xlink="http://www.w3.org/1999/xlink" content-type="dwc:institutional_code" xlink:title="Mae Fah Luang University Culture Collection" xlink:href="http://grbio.org/institution/mae-fah-luang-university-culture-collection" xlink:type="simple">MFLUCC</named-content> 24-0253 formed an independent branch in the subclade, including the strains and ex-type strains of <italic><tp:taxon-name><tp:taxon-name-part taxon-name-part-type="genus" reg="Neopestalotiopsis">Neopestalotiopsis</tp:taxon-name-part><tp:taxon-name-part taxon-name-part-type="species" reg="acrostichi">acrostichi</tp:taxon-name-part></tp:taxon-name></italic> and <italic><tp:taxon-name><tp:taxon-name-part taxon-name-part-type="genus" reg="Neopestalotiopsis">N.</tp:taxon-name-part><tp:taxon-name-part taxon-name-part-type="species" reg="guajavicola">guajavicola</tp:taxon-name-part></tp:taxon-name></italic> with 75% <abbrev xmlns:xlink="http://www.w3.org/1999/xlink" xlink:title="maximum likelihood" id="ABBRID0EVCDK" xlink:type="simple">ML</abbrev> bootstrap support and 0.94 <abbrev xmlns:xlink="http://www.w3.org/1999/xlink" xlink:title="Bayesian posterior probabilities" id="ABBRID0EZCDK" xlink:type="simple">BYPP</abbrev> (Fig. <xref ref-type="fig" rid="F38">28</xref>), and is introduced here as a new species, namely <italic><tp:taxon-name><tp:taxon-name-part taxon-name-part-type="genus" reg="Neopestalotiopsis">Neopestalotiopsis</tp:taxon-name-part><tp:taxon-name-part taxon-name-part-type="species" reg="theobromicola">theobromicola</tp:taxon-name-part></tp:taxon-name></italic>. The base pair differences between <italic><tp:taxon-name><tp:taxon-name-part taxon-name-part-type="genus" reg="Neopestalotiopsis">N.</tp:taxon-name-part><tp:taxon-name-part taxon-name-part-type="species" reg="theobromicola">theobromicola</tp:taxon-name-part></tp:taxon-name></italic> strains <named-content xmlns:xlink="http://www.w3.org/1999/xlink" content-type="dwc:institutional_code" xlink:title="Mae Fah Luang University Culture Collection" xlink:href="http://grbio.org/institution/mae-fah-luang-university-culture-collection" xlink:type="simple">MFLUCC</named-content> 24-0253 (holotype) and <named-content xmlns:xlink="http://www.w3.org/1999/xlink" content-type="dwc:institutional_code" xlink:title="Mae Fah Luang University Culture Collection" xlink:href="http://grbio.org/institution/mae-fah-luang-university-culture-collection" xlink:type="simple">MFLUCC</named-content> 17-1754 (ex-type) revealed a 0.40% nucleotide difference in ITS (2/504 bp, 3 gaps) and no difference in <italic>tef1</italic> and <italic>tub2</italic>. The base pair differences between <italic><tp:taxon-name><tp:taxon-name-part taxon-name-part-type="genus" reg="Neopestalotiopsis">N.</tp:taxon-name-part><tp:taxon-name-part taxon-name-part-type="species" reg="theobromicola">theobromicola</tp:taxon-name-part></tp:taxon-name></italic> (ex-type strain <named-content xmlns:xlink="http://www.w3.org/1999/xlink" content-type="dwc:institutional_code" xlink:title="Mae Fah Luang University Culture Collection" xlink:href="http://grbio.org/institution/mae-fah-luang-university-culture-collection" xlink:type="simple">MFLUCC</named-content> 24-0253) and ex-type strains of <italic><tp:taxon-name><tp:taxon-name-part taxon-name-part-type="genus" reg="Neopestalotiopsis">N.</tp:taxon-name-part><tp:taxon-name-part taxon-name-part-type="species" reg="guajavicola">guajavicola</tp:taxon-name-part></tp:taxon-name></italic> (FMBO 129) revealed a 0.20% nucleotide difference in ITS (1/506 bp), 0.26% differences in <italic>tef1</italic> (1/426 bp), and 0.25% differences in <italic>tub2</italic> (1/396 bp). <italic><tp:taxon-name><tp:taxon-name-part taxon-name-part-type="genus" reg="Neopestalotiopsis">Neopestalotiopsis</tp:taxon-name-part><tp:taxon-name-part taxon-name-part-type="species" reg="theobromicola">theobromicola</tp:taxon-name-part></tp:taxon-name></italic> (ex-type strain <named-content xmlns:xlink="http://www.w3.org/1999/xlink" content-type="dwc:institutional_code" xlink:title="Mae Fah Luang University Culture Collection" xlink:href="http://grbio.org/institution/mae-fah-luang-university-culture-collection" xlink:type="simple">MFLUCC</named-content> 24-0253) differs from the type strain of <italic><tp:taxon-name><tp:taxon-name-part taxon-name-part-type="genus" reg="Neopestalotiopsis">N.</tp:taxon-name-part><tp:taxon-name-part taxon-name-part-type="species" reg="acrostichi">acrostichi</tp:taxon-name-part></tp:taxon-name></italic> by having the conidia with 2-3 apical appendages (<italic><tp:taxon-name><tp:taxon-name-part taxon-name-part-type="genus" reg="Neopestalotiopsis">N.</tp:taxon-name-part><tp:taxon-name-part taxon-name-part-type="species" reg="acrostichi">acrostichi</tp:taxon-name-part></tp:taxon-name></italic>: conidia with 3-5 apical tubular appendages, (16–)19–28. 5(–33. 5) μm long) (<xref ref-type="bibr" rid="B73">Norphanphoun et al. 2019</xref>). <italic><tp:taxon-name><tp:taxon-name-part taxon-name-part-type="genus" reg="Neopestalotiopsis">Neopestalotiopsis</tp:taxon-name-part><tp:taxon-name-part taxon-name-part-type="species" reg="theobromicola">theobromicola</tp:taxon-name-part></tp:taxon-name></italic> (<named-content xmlns:xlink="http://www.w3.org/1999/xlink" content-type="dwc:institutional_code" xlink:title="Mae Fah Luang University Culture Collection" xlink:href="http://grbio.org/institution/mae-fah-luang-university-culture-collection" xlink:type="simple">MFLUCC</named-content> 24-0253) differs from the type strain of <italic><tp:taxon-name><tp:taxon-name-part taxon-name-part-type="genus" reg="Neopestalotiopsis">N.</tp:taxon-name-part><tp:taxon-name-part taxon-name-part-type="species" reg="guajavicola">guajavicola</tp:taxon-name-part></tp:taxon-name></italic> by having larger conidia with an L/W ratio = 4 (26 × 6.5 μm in <italic><tp:taxon-name><tp:taxon-name-part taxon-name-part-type="genus" reg="Neopestalotiopsis">N.</tp:taxon-name-part><tp:taxon-name-part taxon-name-part-type="species" reg="theobromicola">theobromicola</tp:taxon-name-part></tp:taxon-name></italic> (ex-type strain <named-content xmlns:xlink="http://www.w3.org/1999/xlink" content-type="dwc:institutional_code" xlink:title="Mae Fah Luang University Culture Collection" xlink:href="http://grbio.org/institution/mae-fah-luang-university-culture-collection" xlink:type="simple">MFLUCC</named-content> 24-0253) vs. 23.3 ± 1.6 × 6.5 ± 0.5 μm in <italic><tp:taxon-name><tp:taxon-name-part taxon-name-part-type="genus" reg="Neopestalotiopsis">N.</tp:taxon-name-part><tp:taxon-name-part taxon-name-part-type="species" reg="guajavicola">guajavicola</tp:taxon-name-part></tp:taxon-name></italic> (FMBO 129)) (UI Haq et al. 2021).</p></tp:treatment-sec><tp:treatment-sec><!--Section generated to contain objects referenced in tp:taxon-treatment.--><fig id="F38" position="float" orientation="portrait"><object-id xmlns:xlink="http://www.w3.org/1999/xlink" content-type="doi" xlink:type="simple">10.3897/mycokeys.117.137112.figure28</object-id><object-id xmlns:xlink="http://www.w3.org/1999/xlink" content-type="arpha" xlink:type="simple">663FD1CD-B95D-58F8-9236-3D39E89ED22D</object-id><label>Figure 28.</label><caption><p>Phylogenetic tree of the <italic><tp:taxon-name><tp:taxon-name-part taxon-name-part-type="genus" reg="Neopestalotiopsis">Neopestalotiopsis</tp:taxon-name-part></tp:taxon-name></italic> ssp. generated by Bayes analysis of combined ITS, <italic>tef1</italic>, and <italic>tub2</italic> sequence data. The ultrafast maximum likelihood (<abbrev xmlns:xlink="http://www.w3.org/1999/xlink" xlink:title="maximum likelihood" id="ABBRID0EKPCK" xlink:type="simple">ML</abbrev>) bootstrap support values ≥ 50% (BT) and Bayesian posterior probabilities ≥ 0.95 (<abbrev xmlns:xlink="http://www.w3.org/1999/xlink" xlink:title="Bayesian posterior probabilities" id="ABBRID0EOPCK" xlink:type="simple">BYPP</abbrev>) are shown, respectively, near the nodes. The ex-type strains are marked with an asterisk. The tree is rooted in <italic><tp:taxon-name><tp:taxon-name-part taxon-name-part-type="genus" reg="Pestalotiopsis">Pestalotiopsis</tp:taxon-name-part><tp:taxon-name-part taxon-name-part-type="species" reg="spathulate">spathulate</tp:taxon-name-part></tp:taxon-name></italic> (CBS 356 86) and <italic><tp:taxon-name><tp:taxon-name-part taxon-name-part-type="genus" reg="Pestalotiopsis">Pestalotiopsis</tp:taxon-name-part><tp:taxon-name-part taxon-name-part-type="species" reg="diversiseta">diversiseta</tp:taxon-name-part></tp:taxon-name></italic> (<named-content xmlns:xlink="http://www.w3.org/1999/xlink" content-type="dwc:institutional_code" xlink:title="Mae Fah Luang University Culture Collection" xlink:href="http://grbio.org/institution/mae-fah-luang-university-culture-collection" xlink:type="simple">MFLUCC</named-content> 12 0287).</p></caption><graphic xmlns:xlink="http://www.w3.org/1999/xlink" xlink:href="mycokeys-117-191-g028.jpg" position="float" orientation="portrait" xlink:type="simple" id="oo_1325299.jpg"><uri content-type="original_file" xlink:type="simple">https://binary.pensoft.net/fig/1325299</uri></graphic></fig></tp:treatment-sec><ref-list><ref id="B73"><mixed-citation xmlns:xlink="http://www.w3.org/1999/xlink" xlink:type="simple"><person-group><name name-style="western"><surname>Norphanphoun</surname><given-names>C</given-names></name><name name-style="western"><surname>Jayawardena</surname><given-names>RS</given-names></name><name name-style="western"><surname>Chen</surname><given-names>Y</given-names></name><name name-style="western"><surname>Wen</surname><given-names>TC</given-names></name><name name-style="western"><surname>Meepol</surname><given-names>W</given-names></name><name name-style="western"><surname>Hyde</surname><given-names>KD</given-names></name></person-group> (<year>2019</year>) <article-title>Morphological and phylogenetic characterization of novel pestalotioid species associated with mangroves in Thailand.</article-title><source>Mycosphere: Journal of Fungal Biology</source><volume>10</volume>: <fpage>531</fpage>–<lpage>578</lpage>. <ext-link xlink:href="10.5943/mycosphere/10/1/9" ext-link-type="doi" xlink:type="simple">https://doi.org/10.5943/mycosphere/10/1/9</ext-link></mixed-citation></ref></ref-list></tp:taxon-treatment>
