# Supplementary material for: ﻿Pathogenic fungi (Sordariomycetes) associated with annual and perennial crops in Northern Thailand
Source: MycoKeys. 2025 May 9;117:191–265. doi: 10.3897/mycokeys.117.137112 (PMC12084813; doi:10.3897/mycokeys.117.137112)
Supplement: XML Treatment for Neopestalotiopsis [file mycokeys.117.137112-treatment26.xml]

<!DOCTYPE tp:taxon-treatment
  PUBLIC "-//TaxonX//DTD Taxonomic Treatment Publishing DTD v0 20100105//EN" "tax-treatment-NSO.dtd">
<tp:taxon-treatment xmlns:tp="http://www.plazi.org/taxpub"><tp:treatment-meta><kwd-group><label>Taxon classification</label><kwd>
              <named-content content-type="kingdom">Fungi</named-content>
            </kwd><kwd>
              <named-content content-type="class">Sordariomycetes</named-content>
            </kwd><kwd>
              <named-content content-type="family">Pestalotiopsidaceae</named-content>
            </kwd></kwd-group><mixed-citation publication-type="journal"><person-group><name><surname>Fallahi</surname><given-names>Maryam</given-names></name><name><surname>Armand</surname><given-names>Alireza</given-names></name><name><surname>Al-Otibi</surname><given-names>Fatimah</given-names></name><name><surname>Hyde</surname><given-names>Kevin D.</given-names></name><name><surname>Jayawardena</surname><given-names>Ruvishika S.</given-names></name></person-group><article-title>﻿Pathogenic fungi (<tp:taxon-name><tp:taxon-name-part taxon-name-part-type="class">Sordariomycetes</tp:taxon-name-part></tp:taxon-name>) associated with annual and perennial crops in Northern Thailand</article-title><source>MycoKeys</source><day>09</day><month>05</month><year>2025</year><volume>117</volume><fpage>191</fpage><lpage>265</lpage><pub-id pub-id-type="doi">10.3897/mycokeys.117.137112</pub-id></mixed-citation></tp:treatment-meta><tp:nomenclature><label>﻿</label><tp:taxon-name>
            <object-id xmlns:xlink="http://www.w3.org/1999/xlink" content-type="arpha" xlink:type="simple">91BAA47F-8C71-5C19-BC2A-58DFACAC7106</object-id>
            <tp:taxon-name-part taxon-name-part-type="genus" reg="Neopestalotiopsis">Neopestalotiopsis</tp:taxon-name-part>
          </tp:taxon-name><tp:taxon-authority>sp. 2</tp:taxon-authority><xref ref-type="fig" rid="F29">Fig. 33</xref></tp:nomenclature><tp:treatment-sec sec-type="description" id="SECID0E6ODK"><title>Description.</title><p>Pathogenic to mangosteen (<italic><tp:taxon-name><tp:taxon-name-part taxon-name-part-type="genus" reg="Garcinia">Garcinia</tp:taxon-name-part><tp:taxon-name-part taxon-name-part-type="species" reg="mangostana">mangostana</tp:taxon-name-part></tp:taxon-name></italic>), causes dark, sunken lesions on the fruit surface, often starting near wounds or natural openings. Sexual morph not observed. Conidiomata acervular on <abbrev xmlns:xlink="http://www.w3.org/1999/xlink" xlink:title="potato dextrose agar" id="ABBRID0EQPDK" xlink:type="simple">PDA</abbrev>, solitary or aggregated, immersed or semi-immersed in agar medium, containing dark mass of conidia. Conidiophores reduced to conidiogenous cells. Conidiogenous cells ampulliform to lageniform, and hyaline, 3–8 × 2–5 μm. Conidia fusiform, 4-septate, straight or slightly curved, 17–26 × 3.5–6.7 μm (mean = 21 × 5 μm, n = 40); basal cell conic, hyaline, 3–5.4 μm long; three median cells 12–18 μm long, brown to dark brown, septa darker than the rest of the cell; second cell from base brown, 3.5–6 μm long; third cell dark brown, 3–6 μm long; fourth cell darker, 2.7–6.5 μm long; apical cell 2.7–5.4 μm long, conic, hyaline, smooth-walled, with 2–3 (mostly 3) tubular apical appendages, 5.5–20 μm long. Basal appendage single, unbranched, tubular, centric, 3.9–8 μm long.</p><fig id="F29" position="float" orientation="portrait"><object-id xmlns:xlink="http://www.w3.org/1999/xlink" content-type="doi" xlink:type="simple">10.3897/mycokeys.117.137112.figure33</object-id><object-id xmlns:xlink="http://www.w3.org/1999/xlink" content-type="arpha" xlink:type="simple">A3321C23-2B34-5EE4-9654-ED12BEA382AB</object-id><label>Figure 33.</label><caption><p><italic><tp:taxon-name><tp:taxon-name-part taxon-name-part-type="genus" reg="Neopestalotiopsis">Neopestalotiopsis</tp:taxon-name-part></tp:taxon-name></italic> sp. 2 (<named-content xmlns:xlink="http://www.w3.org/1999/xlink" content-type="dwc:institutional_code" xlink:title="Mae Fah Luang University Culture Collection" xlink:href="http://grbio.org/institution/mae-fah-luang-university-culture-collection" xlink:type="simple">MFLUCC</named-content> 24-0255) <bold>a</bold> fruit rot on mangosteen <bold>b</bold> front, and <bold>c</bold> back views of the colony on <abbrev xmlns:xlink="http://www.w3.org/1999/xlink" xlink:title="potato dextrose agar" id="ABBRID0ENQDK" xlink:type="simple">PDA</abbrev> after 7 days <bold>d</bold> front and <bold>e</bold> back view of the colony on <abbrev xmlns:xlink="http://www.w3.org/1999/xlink" xlink:title="potato dextrose agar" id="ABBRID0EVQDK" xlink:type="simple">PDA</abbrev> after 60 days at 25 °C <bold>f</bold> conidiomata <bold>g–i</bold> conidiophore and conidiogenous cells <bold>j–n</bold> conidia. Scale bars: 10 μm.</p></caption><graphic xmlns:xlink="http://www.w3.org/1999/xlink" xlink:href="mycokeys-117-191-g033.jpg" position="float" orientation="portrait" xlink:type="simple" id="oo_1325304.jpg"><uri content-type="original_file" xlink:type="simple">https://binary.pensoft.net/fig/1325304</uri></graphic></fig></tp:treatment-sec><tp:treatment-sec sec-type="description" id="SECID0EERDK"><title>Culture characteristics.</title><p>Colonies on <abbrev xmlns:xlink="http://www.w3.org/1999/xlink" xlink:title="potato dextrose agar" id="ABBRID0EKRDK" xlink:type="simple">PDA</abbrev> reach 40–50 mm in diameter after 7 days of growth at 25 °C under 12 h daylight, cottony, with an irregular shape, edge undulate, aerial mycelium on the surface. Upper view white and the reverse primrose. Yellow pigment and black fruiting bodies appear with age.</p></tp:treatment-sec><tp:treatment-sec sec-type="material" id="SECID0EORDK"><title>Material examined.</title><p>Thailand • Chiang Rai Province, Mueang Chiang Rai District, Ban Du, the fruit of mangosteen (<italic><tp:taxon-name><tp:taxon-name-part taxon-name-part-type="genus" reg="Garcinia">Garcinia</tp:taxon-name-part><tp:taxon-name-part taxon-name-part-type="species" reg="mangostana">mangostana</tp:taxon-name-part></tp:taxon-name></italic>), June 2023, Maryam Fallahi, dried culture L3-4 (<named-content xmlns:xlink="http://www.w3.org/1999/xlink" content-type="dwc:institutional_code" xlink:title="Mae Fah Luang University Herbarium" xlink:href="http://grbio.org/institution/mae-fah-laung-university-herbarium" xlink:type="simple">MFLU</named-content> 24-0260), living culture <named-content xmlns:xlink="http://www.w3.org/1999/xlink" content-type="dwc:institutional_code" xlink:title="Mae Fah Luang University Culture Collection" xlink:href="http://grbio.org/institution/mae-fah-luang-university-culture-collection" xlink:type="simple">MFLUCC</named-content> 24-0255.</p></tp:treatment-sec><tp:treatment-sec sec-type="notes" id="SECID0EHSDK"><title>Notes.</title><p>Phylogenetic analysis based on ITS, <italic>tef1</italic>, and <italic>tub2</italic> sequence data revealed that strain <named-content xmlns:xlink="http://www.w3.org/1999/xlink" content-type="dwc:institutional_code" xlink:title="Mae Fah Luang University Culture Collection" xlink:href="http://grbio.org/institution/mae-fah-luang-university-culture-collection" xlink:type="simple">MFLUCC</named-content> 24-0255 from the present study forms an independent subclade close to strains and type material of <italic><tp:taxon-name><tp:taxon-name-part taxon-name-part-type="genus" reg="Neopestalotiopsis">Neopestalotiopsis</tp:taxon-name-part><tp:taxon-name-part taxon-name-part-type="species" reg="clavispora">clavispora</tp:taxon-name-part></tp:taxon-name></italic>, <italic><tp:taxon-name><tp:taxon-name-part taxon-name-part-type="genus" reg="Neopestalotiopsis">N.</tp:taxon-name-part><tp:taxon-name-part taxon-name-part-type="species" reg="cavernicola">cavernicola</tp:taxon-name-part></tp:taxon-name></italic>, and strain <named-content xmlns:xlink="http://www.w3.org/1999/xlink" content-type="dwc:institutional_code" xlink:title="Mae Fah Luang University Culture Collection" xlink:href="http://grbio.org/institution/mae-fah-luang-university-culture-collection" xlink:type="simple">MFLUCC</named-content> 24-0251 with no bootstrap support (Fig. <xref ref-type="fig" rid="F38">28</xref>); hence, we keep it as an unidentified species, <italic><tp:taxon-name><tp:taxon-name-part taxon-name-part-type="genus" reg="Neopestalotiopsis">Neopestalotiopsis</tp:taxon-name-part></tp:taxon-name></italic> sp. 2, until more collections become available. The base pair differences between <italic><tp:taxon-name><tp:taxon-name-part taxon-name-part-type="genus" reg="Neopestalotiopsis">Neopestalotiopsis</tp:taxon-name-part></tp:taxon-name></italic> sp. 2 (<named-content xmlns:xlink="http://www.w3.org/1999/xlink" content-type="dwc:institutional_code" xlink:title="Mae Fah Luang University Culture Collection" xlink:href="http://grbio.org/institution/mae-fah-luang-university-culture-collection" xlink:type="simple">MFLUCC</named-content> 24-0255), <italic><tp:taxon-name><tp:taxon-name-part taxon-name-part-type="genus" reg="Neopestalotiopsis">N.</tp:taxon-name-part><tp:taxon-name-part taxon-name-part-type="species" reg="clavispora">clavispora</tp:taxon-name-part></tp:taxon-name></italic> (MFUCC 12-0281), <italic><tp:taxon-name><tp:taxon-name-part taxon-name-part-type="genus" reg="Neopestalotiopsis">N.</tp:taxon-name-part><tp:taxon-name-part taxon-name-part-type="species" reg="cavernicola">cavernicola</tp:taxon-name-part></tp:taxon-name></italic> (KUMCC 20-0269, ex-type), and <italic><tp:taxon-name><tp:taxon-name-part taxon-name-part-type="genus" reg="Neopestalotiopsis">Neopestalotiopsis</tp:taxon-name-part></tp:taxon-name></italic> sp. 3 (<named-content xmlns:xlink="http://www.w3.org/1999/xlink" content-type="dwc:institutional_code" xlink:title="Mae Fah Luang University Culture Collection" xlink:href="http://grbio.org/institution/mae-fah-luang-university-culture-collection" xlink:type="simple">MFLUCC</named-content> 24-0251) are presented in Table <xref ref-type="table" rid="T5">5</xref>. Based on asexual morph and morphology (Table <xref ref-type="table" rid="T7">7</xref>), <italic><tp:taxon-name><tp:taxon-name-part taxon-name-part-type="genus" reg="Neopestalotiopsis">Neopestalotiopsis</tp:taxon-name-part></tp:taxon-name></italic> sp. 2 (<named-content xmlns:xlink="http://www.w3.org/1999/xlink" content-type="dwc:institutional_code" xlink:title="Mae Fah Luang University Culture Collection" xlink:href="http://grbio.org/institution/mae-fah-luang-university-culture-collection" xlink:type="simple">MFLUCC</named-content> 24-0255) is different from the two well-known species mentioned above (<xref ref-type="bibr" rid="B55">Liu et al. 2021</xref>, <xref ref-type="bibr" rid="B59">Maharachchikumbura et al. 2012</xref>) as well as from <italic><tp:taxon-name><tp:taxon-name-part taxon-name-part-type="genus" reg="Neopestalotiopsis">Neopestalotiopsis</tp:taxon-name-part></tp:taxon-name></italic> sp. 3 (<named-content xmlns:xlink="http://www.w3.org/1999/xlink" content-type="dwc:institutional_code" xlink:title="Mae Fah Luang University Culture Collection" xlink:href="http://grbio.org/institution/mae-fah-luang-university-culture-collection" xlink:type="simple">MFLUCC</named-content> 24-0251).</p><table-wrap id="T5" position="float" orientation="portrait"><label>Table 5.</label><caption><p>The base pair differences between <italic><tp:taxon-name><tp:taxon-name-part taxon-name-part-type="genus" reg="Neopestalotiopsis">Neopestalotiopsis</tp:taxon-name-part></tp:taxon-name></italic> sp. 2 (<named-content xmlns:xlink="http://www.w3.org/1999/xlink" content-type="dwc:institutional_code" xlink:title="Mae Fah Luang University Culture Collection" xlink:href="http://grbio.org/institution/mae-fah-luang-university-culture-collection" xlink:type="simple">MFLUCC</named-content> 24-0255) and <italic><tp:taxon-name><tp:taxon-name-part taxon-name-part-type="genus" reg="Neopestalotiopsis">N.</tp:taxon-name-part><tp:taxon-name-part taxon-name-part-type="species" reg="clavispora">clavispora</tp:taxon-name-part></tp:taxon-name></italic> (MFUCC 12-0281), <italic><tp:taxon-name><tp:taxon-name-part taxon-name-part-type="genus" reg="Neopestalotiopsis">N.</tp:taxon-name-part><tp:taxon-name-part taxon-name-part-type="species" reg="cavernicola">cavernicola</tp:taxon-name-part></tp:taxon-name></italic> (KUMCC 20-0269, ex-type strain), and <italic><tp:taxon-name><tp:taxon-name-part taxon-name-part-type="genus" reg="Neopestalotiopsis">Neopestalotiopsis</tp:taxon-name-part></tp:taxon-name></italic> sp. 3 (<named-content xmlns:xlink="http://www.w3.org/1999/xlink" content-type="dwc:institutional_code" xlink:title="Mae Fah Luang University Culture Collection" xlink:href="http://grbio.org/institution/mae-fah-luang-university-culture-collection" xlink:type="simple">MFLUCC</named-content> 24-0251).</p></caption><table id="TID0ED6DK" rules="all"><tbody><tr><th rowspan="1" colspan="1"/><th rowspan="1" colspan="1"/><th rowspan="1" colspan="1"><italic><tp:taxon-name><tp:taxon-name-part taxon-name-part-type="genus" reg="Neopestalotiopsis">N.</tp:taxon-name-part><tp:taxon-name-part taxon-name-part-type="species" reg="cavernicola">cavernicola</tp:taxon-name-part></tp:taxon-name></italic> (KUMCC 20-0269, ex-type)</th><th rowspan="1" colspan="1"><italic><tp:taxon-name><tp:taxon-name-part taxon-name-part-type="genus" reg="Neopestalotiopsis">N.</tp:taxon-name-part><tp:taxon-name-part taxon-name-part-type="species" reg="clavispora">clavispora</tp:taxon-name-part></tp:taxon-name></italic> (MFLUCC12-0281, ex-type)</th><th rowspan="1" colspan="1"><italic><tp:taxon-name><tp:taxon-name-part taxon-name-part-type="genus" reg="Neopestalotiopsis">Neopestalotiopsis</tp:taxon-name-part></tp:taxon-name></italic> sp. 3 (<named-content xmlns:xlink="http://www.w3.org/1999/xlink" content-type="dwc:institutional_code" xlink:title="Mae Fah Luang University Culture Collection" xlink:href="http://grbio.org/institution/mae-fah-luang-university-culture-collection" xlink:type="simple">MFLUCC</named-content> 24-0251)</th></tr><tr><td rowspan="3" colspan="1">
                    <bold><italic><tp:taxon-name><tp:taxon-name-part taxon-name-part-type="genus" reg="Neopestalotiopsis">Neopestalotiopsis</tp:taxon-name-part></tp:taxon-name></italic> sp. 2 (<named-content xmlns:xlink="http://www.w3.org/1999/xlink" content-type="dwc:institutional_code" xlink:title="Mae Fah Luang University Culture Collection" xlink:href="http://grbio.org/institution/mae-fah-luang-university-culture-collection" xlink:type="simple">MFLUCC</named-content> 24-0255)</bold>
                  </td><td rowspan="1" colspan="1">ITS</td><td rowspan="1" colspan="1">0%</td><td rowspan="1" colspan="1">0%</td><td rowspan="1" colspan="1">0%</td></tr><tr><td rowspan="1" colspan="1">
                    <italic>tef1</italic>
                  </td><td rowspan="1" colspan="1">1.9% (8/422 bp)</td><td rowspan="1" colspan="1">1.2% (5/422 bp)</td><td rowspan="1" colspan="1">0.95% (4/422 bp)</td></tr><tr><td rowspan="1" colspan="1">
                    <italic>tub2</italic>
                  </td><td rowspan="1" colspan="1">0%</td><td rowspan="1" colspan="1">0.75% (3/401 bp)</td><td rowspan="1" colspan="1">0%</td></tr></tbody></table></table-wrap></tp:treatment-sec><tp:treatment-sec><!--Section generated to contain objects referenced in tp:taxon-treatment.--><fig id="F38" position="float" orientation="portrait"><object-id xmlns:xlink="http://www.w3.org/1999/xlink" content-type="doi" xlink:type="simple">10.3897/mycokeys.117.137112.figure28</object-id><object-id xmlns:xlink="http://www.w3.org/1999/xlink" content-type="arpha" xlink:type="simple">663FD1CD-B95D-58F8-9236-3D39E89ED22D</object-id><label>Figure 28.</label><caption><p>Phylogenetic tree of the <italic><tp:taxon-name><tp:taxon-name-part taxon-name-part-type="genus" reg="Neopestalotiopsis">Neopestalotiopsis</tp:taxon-name-part></tp:taxon-name></italic> ssp. generated by Bayes analysis of combined ITS, <italic>tef1</italic>, and <italic>tub2</italic> sequence data. The ultrafast maximum likelihood (<abbrev xmlns:xlink="http://www.w3.org/1999/xlink" xlink:title="maximum likelihood" id="ABBRID0EKPCK" xlink:type="simple">ML</abbrev>) bootstrap support values ≥ 50% (BT) and Bayesian posterior probabilities ≥ 0.95 (<abbrev xmlns:xlink="http://www.w3.org/1999/xlink" xlink:title="Bayesian posterior probabilities" id="ABBRID0EOPCK" xlink:type="simple">BYPP</abbrev>) are shown, respectively, near the nodes. The ex-type strains are marked with an asterisk. The tree is rooted in <italic><tp:taxon-name><tp:taxon-name-part taxon-name-part-type="genus" reg="Pestalotiopsis">Pestalotiopsis</tp:taxon-name-part><tp:taxon-name-part taxon-name-part-type="species" reg="spathulate">spathulate</tp:taxon-name-part></tp:taxon-name></italic> (CBS 356 86) and <italic><tp:taxon-name><tp:taxon-name-part taxon-name-part-type="genus" reg="Pestalotiopsis">Pestalotiopsis</tp:taxon-name-part><tp:taxon-name-part taxon-name-part-type="species" reg="diversiseta">diversiseta</tp:taxon-name-part></tp:taxon-name></italic> (<named-content xmlns:xlink="http://www.w3.org/1999/xlink" content-type="dwc:institutional_code" xlink:title="Mae Fah Luang University Culture Collection" xlink:href="http://grbio.org/institution/mae-fah-luang-university-culture-collection" xlink:type="simple">MFLUCC</named-content> 12 0287).</p></caption><graphic xmlns:xlink="http://www.w3.org/1999/xlink" xlink:href="mycokeys-117-191-g028.jpg" position="float" orientation="portrait" xlink:type="simple" id="oo_1325299.jpg"><uri content-type="original_file" xlink:type="simple">https://binary.pensoft.net/fig/1325299</uri></graphic></fig><table-wrap id="T7" position="float" orientation="portrait"><label>Table 7.</label><caption><p>Characteristics of <italic><tp:taxon-name><tp:taxon-name-part taxon-name-part-type="genus" reg="Neopestalotiopsis">Neopestalotiopsis</tp:taxon-name-part></tp:taxon-name></italic> sp. 2 (<named-content xmlns:xlink="http://www.w3.org/1999/xlink" content-type="dwc:institutional_code" xlink:title="Mae Fah Luang University Culture Collection" xlink:href="http://grbio.org/institution/mae-fah-luang-university-culture-collection" xlink:type="simple">MFLUCC</named-content> 24-0255), <italic><tp:taxon-name><tp:taxon-name-part taxon-name-part-type="genus" reg="Neopestalotiopsis">Neopestalotiopsis</tp:taxon-name-part></tp:taxon-name></italic> sp. 3 (<named-content xmlns:xlink="http://www.w3.org/1999/xlink" content-type="dwc:institutional_code" xlink:title="Mae Fah Luang University Culture Collection" xlink:href="http://grbio.org/institution/mae-fah-luang-university-culture-collection" xlink:type="simple">MFLUCC</named-content> 24-0251) from the present study, and the type strains of <italic><tp:taxon-name><tp:taxon-name-part taxon-name-part-type="genus" reg="Neopestalotiopsis">N.</tp:taxon-name-part><tp:taxon-name-part taxon-name-part-type="species" reg="clavispora">clavispora</tp:taxon-name-part></tp:taxon-name></italic> (MFLU12-0418, epitype) and <italic><tp:taxon-name><tp:taxon-name-part taxon-name-part-type="genus" reg="Neopestalotiopsis">N.</tp:taxon-name-part><tp:taxon-name-part taxon-name-part-type="species" reg="cavernicola">cavernicola</tp:taxon-name-part></tp:taxon-name></italic> (KUMCC 20-0269, ex-type).</p></caption><table id="TID0E1IEK" rules="all"><tbody><tr><th rowspan="1" colspan="1"/><th rowspan="1" colspan="1">Conidiophores and conidiogenous cells</th><th rowspan="1" colspan="1">Conidial colour</th><th rowspan="1" colspan="1">Conidial length</th><th rowspan="1" colspan="1">Apical appendage</th><th rowspan="1" colspan="1">Basal appendage</th><th rowspan="1" colspan="1">Colony</th><th rowspan="1" colspan="1">Growth rate (7 days)</th></tr><tr><td rowspan="1" colspan="1">
                    <bold><italic><tp:taxon-name><tp:taxon-name-part taxon-name-part-type="genus" reg="Neopestalotiopsis">Neopestalotiopsis</tp:taxon-name-part></tp:taxon-name></italic> sp. 2</bold>
                  </td><td rowspan="1" colspan="1">Conidiophores reduced to conidiogenous cells, conidiogenous cells ampulliform to lageniform</td><td rowspan="1" colspan="1">brown to dark brown</td><td rowspan="1" colspan="1">21 × 5 μm</td><td rowspan="1" colspan="1">tubular (mostly 3), 5.5–20 μm</td><td rowspan="1" colspan="1">Tubular, 3.9–8 μm long</td><td rowspan="1" colspan="1">white, edge undulate, reverse primrose</td><td rowspan="1" colspan="1">40–50 mm</td></tr><tr><td rowspan="1" colspan="1">
                    <bold><italic><tp:taxon-name><tp:taxon-name-part taxon-name-part-type="genus" reg="Neopestalotiopsis">Neopestalotiopsis</tp:taxon-name-part></tp:taxon-name></italic> sp. 3</bold>
                  </td><td rowspan="1" colspan="1">Conidiophores reduced to conidiogenous cells, conidiogenous cells ampulliform</td><td rowspan="1" colspan="1">olivaceous to yellow-brown</td><td rowspan="1" colspan="1">28 × 6 μm</td><td rowspan="1" colspan="1">tubular (mostly 2), 5–18 μm</td><td rowspan="1" colspan="1">Tubular,3–6 μm long</td><td rowspan="1" colspan="1">white, edge undulate, reverse pale luteous</td><td rowspan="1" colspan="1">60–70 mm</td></tr><tr><td rowspan="1" colspan="1">
                    <bold>
                      <italic>
                        <tp:taxon-name><tp:taxon-name-part taxon-name-part-type="genus" reg="Neopestalotiopsis">Neopestalotiopsis</tp:taxon-name-part><tp:taxon-name-part taxon-name-part-type="species" reg="clavispora">clavispora</tp:taxon-name-part></tp:taxon-name>
                      </italic>
                    </bold>
                  </td><td rowspan="1" colspan="1">Conidiogenous cells, hyaline, simple, short or relatively long, filiform</td><td rowspan="1" colspan="1">dark brown to olivaceous</td><td rowspan="1" colspan="1">22 × 7.2 μm</td><td rowspan="1" colspan="1">tubular (mostly 3), 22–33 μm</td><td rowspan="1" colspan="1">Filiform, 3–5.5 μm long</td><td rowspan="1" colspan="1">whitish, edge undulate, reverse pale luteous</td><td rowspan="1" colspan="1">70 mm</td></tr><tr><td rowspan="1" colspan="1">
                    <bold>
                      <italic>
                        <tp:taxon-name><tp:taxon-name-part taxon-name-part-type="genus" reg="Neopestalotiopsis">Neopestalotiopsis</tp:taxon-name-part><tp:taxon-name-part taxon-name-part-type="species" reg="cavernicola">cavernicola</tp:taxon-name-part></tp:taxon-name>
                      </italic>
                    </bold>
                  </td><td rowspan="1" colspan="1">Conidiophores up to 25 μm, discrete, cylindrical, hyaline to pale brown, smooth</td><td rowspan="1" colspan="1">yellow-brown to brown</td><td rowspan="1" colspan="1">22.41 × 7.89 μm</td><td rowspan="1" colspan="1">tubular (2–4), 5–30 μm</td><td rowspan="1" colspan="1">filiform, tubular, 2.5–9 μm long</td><td rowspan="1" colspan="1">white, edge undulate, reverse pale yellow</td><td rowspan="1" colspan="1">no data</td></tr></tbody></table></table-wrap></tp:treatment-sec><ref-list><ref id="B55"><mixed-citation xmlns:xlink="http://www.w3.org/1999/xlink" xlink:type="simple"><person-group><name name-style="western"><surname>Liu</surname><given-names>X</given-names></name><name name-style="western"><surname>Tibpromma</surname><given-names>S</given-names></name><name name-style="western"><surname>Zhang</surname><given-names>F</given-names></name><name name-style="western"><surname>Xu</surname><given-names>J</given-names></name><name name-style="western"><surname>Chethana</surname><given-names>KW</given-names></name><name name-style="western"><surname>Karunarathna</surname><given-names>SC</given-names></name><name name-style="western"><surname>Mortimer</surname><given-names>PE</given-names></name></person-group> (<year>2021</year>) <article-title><italic><tp:taxon-name><tp:taxon-name-part taxon-name-part-type="genus">Neopestalotiopsis</tp:taxon-name-part><tp:taxon-name-part taxon-name-part-type="species">cavernicola</tp:taxon-name-part></tp:taxon-name></italic> sp. nov. from Gem Cave in Yunnan province, China.</article-title><source>Phytotaxa</source><volume>512</volume>(<issue>1</issue>): <fpage>1</fpage>–<lpage>27</lpage>. <ext-link xlink:href="10.11646/phytotaxa.512.1.1" ext-link-type="doi" xlink:type="simple">https://doi.org/10.11646/phytotaxa.512.1.1</ext-link></mixed-citation></ref><ref id="B59"><mixed-citation xmlns:xlink="http://www.w3.org/1999/xlink" xlink:type="simple"><person-group><name name-style="western"><surname>Maharachchikumbura</surname><given-names>SS</given-names></name><name name-style="western"><surname>Guo</surname><given-names>LD</given-names></name><name name-style="western"><surname>Cai</surname><given-names>L</given-names></name><name name-style="western"><surname>Chukeatirote</surname><given-names>E</given-names></name><name name-style="western"><surname>Wu</surname><given-names>WP</given-names></name><name name-style="western"><surname>Sun</surname><given-names>X</given-names></name><name name-style="western"><surname>Crous</surname><given-names>PW</given-names></name><name name-style="western"><surname>Bhat</surname><given-names>DJ</given-names></name><name name-style="western"><surname>McKenzie</surname><given-names>EH</given-names></name><name name-style="western"><surname>Bahkali</surname><given-names>AH</given-names></name><name name-style="western"><surname>Hyde</surname><given-names>KD</given-names></name></person-group> (<year>2012</year>) <article-title>A multi-locus backbone tree for <italic><tp:taxon-name><tp:taxon-name-part taxon-name-part-type="genus">Pestalotiopsis</tp:taxon-name-part></tp:taxon-name></italic>, with a polyphasic characterization of 14 new species.</article-title><source>Fungal Diversity</source><volume>56</volume>: <fpage>95</fpage>–<lpage>129</lpage>. <ext-link xlink:href="10.1007/s13225-012-0198-1" ext-link-type="doi" xlink:type="simple">https://doi.org/10.1007/s13225-012-0198-1</ext-link></mixed-citation></ref></ref-list></tp:taxon-treatment>
