# Supplementary material for: ﻿Pathogenic fungi (Sordariomycetes) associated with annual and perennial crops in Northern Thailand
Source: MycoKeys. 2025 May 9;117:191–265. doi: 10.3897/mycokeys.117.137112 (PMC12084813; doi:10.3897/mycokeys.117.137112)
Supplement: Supplementary material 1 — Supplementary data [file mycokeys-117-191-s001.xlsx]

## Sheet: Sheet2
MFLUCC	Original Code	Species Name			MFLUCC	Original Code	Species Name	Host (Scientific name)
24-0239	MF148-1	Colletotrichum abelmoschi sp. nov			24-0239	MF148-1	Colletotrichum abelmoschi sp. nov	Abelmoschus esculentus (Okra)
24-0256	MF148	Colletotrichum abelmoschi sp. nov			24-0256	MF148	Colletotrichum abelmoschi sp. nov	Abelmoschus esculentus (Okra)
24-0240	MF57-3	Colletotrichum fructicola			24-0240	MF57-3	Colletotrichum fructicola	Artocarpus heterophyllus (Jackfruit)
24-0237	MF99-3	Colletotrichum makassarense			24-0237	MF99-3	Colletotrichum makassarense	Tamarinus indica (Tamarind)
24-0238	MF117-1	Colletotrichum plurivorum			24-0238	MF117-1	Colletotrichum plurivorum	Diospyros ehretioides (Persimmon)
24-0234	MF17-4	Colletotrichum siamense			24-0234	MF17-4	Colletotrichum siamense	Eugenia brasiliensis (Brazil Cherry)
24-0235	MF21-4	Colletotrichum siamense			24-0235	MF21-4	Colletotrichum siamense	Piper nigrum (Black pepper)
24-0236	MF140-1	Colletotrichum spaethianum			24-0236	MF140-1	Colletotrichum spaethianum	Canna indica (edible canna)
24-0244	MF112-3	Diaporthe fistulosi sp. nov.			24-0244	MF112-3	Diaporthe fistulosi sp. nov.	Allium fistulosum (Spring onion )
24-0246	L2-3	Diaporthe hongkongensis			24-0246	L2-3	Diaporthe hongkongensis	Rambutan
24-0242	MF90-2	Diaporthe melongenae sp. nov			24-0242	MF90-2	Diaporthe melongenae sp. nov	Solanum melongena (Makhuea)
24-0243	MF101-1	Diaporthe rosae			24-0243	MF101-1	Diaporthe rosae	Solanum melongena (Makhuea)
24-0241	MF148-2	Diaporthe sennicola			24-0241	MF148-2	Diaporthe sennicola	Abelmoschus esculentus (Okra)
24-0245	L1-2	Diaporthe siamensis			24-0245	L1-2	Diaporthe siamensis	Rambutan
24-0230	MF35-5	Fusarium bubalinum			24-0230	MF35-5	Fusarium bubalinum	Hylocereus trigonus (Dragon Fruit)
24-0249	MF67-4	Fusarium languescens			24-0249	MF67-4	Fusarium languescens	Dioscorea esculenta (lesser yam)
24-0248	MF112-2	Fusarium nirenbergiae			24-0248	MF112-2	Fusarium nirenbergiae	Allium fistulosum (Spring onion )
24-0250	L5-6	Fusarium sulawesiense			24-0250	L5-6	Fusarium sulawesiense	Garcinia mangostana (Mangosteen)
24-0231	MF31-1	Fusarium tanahbumbuense			24-0231	MF31-1	Fusarium tanahbumbuense	Durian zibethinus (Durian)
24-0247	MF145-1	Fusarium tanahbumbuense			24-0247	MF145-1	Fusarium tanahbumbuense	Capsicum annuum (Pepper)
24-0254	L2-7	Neopestalotiopsis formicidarum			24-0254	L2-7	Neopestalotiopsis formicidarum	Rambutan
24-0233	MF11-3	Neopestalotiopsis formicidarum			24-0233	MF11-3	Neopestalotiopsis formicidarum	Garcinia intermedia (lemon drop mangosteen)
24-0255	L3-4	Neopestalotiopsis mangostanae sp. nov.			24-0255	L3-4	Neopestalotiopsis mangostanae sp. nov.	Mangosteen
24-0232	MF10-1	Neopestalotiopsis manilkarae sp. nov			24-0232	MF10-1	Neopestalotiopsis manilkarae sp. nov	Manilkara zapota (sapodilla sapote)
24-0251	MF107-1	Neopestalotiopsis psidii sp. nov.			24-0251	MF107-1	Neopestalotiopsis psidii sp. nov.	Psidium guajava (Guava)
24-0253	MF115-1	Neopestalotiopsis theobromicola sp. nov.			24-0253	MF115-1	Neopestalotiopsis theobromicola sp. nov.	Theobroma cacao (cacao)
24-0252	MF54-1	Neopestalotiopsis zakeelii			24-0252	MF54-1	Neopestalotiopsis zakeelii	Diospyros ehretioides (Persimmon)

## Sheet: Sheet3
Supplementary Table S1	Supplementary Table S1
Taxa	Strains		Host	Location	GenBank accession numbers
					act	cal	chs-1	gapdh	his3	ITS	rpb1	rpb2	tef1	tub2
Colletotrichum abelmoschi	MFLUCC 24-0239	MF148-1	Abelmoschus esculentus (Okra)	Thailand, Sakon Nakhon Province, Mueang Sakon Nakhon District	PQ657841		PQ666549	PQ659378		PQ198751				OR751174
Colletotrichum abelmoschi	MFLUCC 24-0256	MF148	Abelmoschus esculentus (Okra)	Thailand, Sakon Nakhon Province, Mueang Sakon Nakhon District	PQ657842		PQ666550	PQ659379		PQ198752				OR751175
Colletotrichum fructicola	MFLUCC 24-0240	MF57-3	Artocarpus heterophyllus (Jackfruit)	Thailand, Chiang Rai, Phan District, Sai Khao	PQ657840		PQ666548	PQ659377		PQ198750				OR751173
Colletotrichum makassarense	MFLUCC 24-0237	MF99-3	Tamarinus indica (Tamarind)	Thailand, Chiang Rai Province, Phan District, Sai Khao	PQ657837		PQ666545	PQ659374		PQ198747				OR751170
Colletotrichum plurivorum	MFLUCC 24-0238	MF117-1	Diospyros ehretioides (Persimmon)	Thailand, Chiang Rai Province, Mueang Chiang Rai District, Doi Hang	PQ657843		PQ666551	PQ659380		PQ198753				OR734222
Colletotrichum siamense	MFLUCC 24-0234	MF17-4	Eugenia brasiliensis (Brazil Cherry)	Thailand, Chiang Rai Province, Phan District, Sai Khao	PQ657838		PQ666546	PQ659375		PQ198748				OR751171
Colletotrichum siamense	MFLUCC 24-0235	MF21-4	Piper nigrum (Black pepper)	Thailand, Chiang Rai Province, Phan District, Sai Khao	PQ657839		PQ666547	PQ659376		PQ198749				OR751172
Colletotrichum spaethianum	MFLUCC 24-0236	MF140-1	Canna indica (edible canna)	Thailand, Muang Chiang Mai, Mushroom research center	PQ657844		PQ666552	PQ659381		PQ198754				OR751176
Diaporthe fistulosi	MFLUCC 24-0244	MF112-3	Allium fistulosum (Spring onion )	Thailand, Chiang Rai Province, Mueang Chiang Rai District, Doi Hang		PQ735274			PQ722205	PQ198755			PQ722211	PQ722217
Diaporthe hongkongensis	MFLUCC 24-0246	L2-3	Nephelium lappaceum (Rambutan)	Thailand, Chiang Rai Province, Mueang Chiang Rai District, Ban Du		PQ735275			PQ722206	PQ198756			PQ722212	PQ722218
Diaporthe melongenicola	MFLUCC 24-0242	MF90-2	Solanum melongena (Makhuea)	Thailand, Chiang Rai, Mueang Chiang Rai District, Doi Hang		PQ735277			PQ722208	PQ198758			PQ722214	PQ722220
Diaporthe rosae	MFLUCC 24-0243	MF101-1	Solanum melongena (Makhuea)	Thailand, Chiang Rai Province, Phan District, Sai Khao		PQ735276			PQ722207	PQ198757			PQ722213	PQ722219
Diaporthe sennicola	MFLUCC 24-0241	MF148-2	Abelmoschus esculentus (Okra)	Thailand, Sakon Nakhon Province, Mueang Sakon Nakhon District		PQ735279			PQ722210	PQ198760			PQ722216	PQ722222
Diaporthe siamensis	MFLUCC 24-0245	L1-2	Nephelium lappaceum (Rambutan)	Thailand, Chiang Rai Province, Mueang Chiang Rai District, Ban Du		PQ735278			PQ722209	PQ198759			PQ722215	PQ722221
Fusarium bubalinum	MFLUCC 24-0230	MF35-5	Hylocereus trigonus (Dragon Fruit)	Thailand, Chiang Rai, Mueang Chiang Rai District, Doi Hang						–	PQ774578	PQ774584	PQ774590
Fusarium languescens	MFLUCC 24-0249	MF67-4	Dioscorea esculenta (lesser yam)	Thailand, Chiang Rai Province, Mueang Chiang Rai District, Doi Hang						–	PQ774580	PQ774586	PQ774592
Fusarium nirenbergiae	MFLUCC 24-0248	MF112-2	Allium fistulosum (Spring onion )	Thailand, Chiang Rai Province, Mueang Chiang Rai District, Doi Hang						–	PQ774579	PQ774585	PQ774591
Fusarium sulawesiense	MFLUCC 24-0250	L5-6	Garcinia mangostana (Mangosteen)	Thailand, Chiang Rai, Mueang Chiang Rai District, Ban Du						–	PQ774575	PQ774581	PQ774587
Fusarium tanahbumbuense	MFLUCC 24-0231	MF31-1	Durian zibethinus (Durian)	Thailand, Chiang Rai, Mueang Chiang Rai District, Doi Hang						–	PQ774576	PQ774582	PQ774588
Fusarium tanahbumbuense	MFLUCC 24-0247	MF145-1	Capsicum annuum (Pepper)	Thailand, Amphoe Mueang Sakon Nakhon, Chang Wat Sakon Nakhon						–	PQ774577	PQ774583	PQ774589
Neopestalotiopsis formicidarum	MFLUCC 24-0254	L2-7	Nephelium lappaceum (Rambutan)	Thailand, Chiang Rai Province, Mueang Chiang Rai District, Ban Du						PQ198763			PQ671944	PQ671950
Neopestalotiopsis formicidarum	MFLUCC 24-0233	MF11-3	Garcinia intermedia (lemon drop mangosteen)	Thailand, Chiang Rai Province, Mueang Chiang Rai District, Doi Hang						PQ198762			PQ671943	PQ671949
Neopestalotiopsis zakeelii	MFLUCC 24-0252	MF54-1	Diospyros ehretioides (Persimmon)	Thailand, Chiang Rai Province, Mueang Chiang Rai District, Doi Hang						PQ198765			PQ671946	PQ671952
Neopestalotiopsis theobromicola	MFLUCC 24-0253	MF115-1	Theobroma cacao (cacao)	Thailand, Chiang Rai Province, Phan District, Sai Khao						PQ198764			PQ671945	PQ671951
Neopestalotiopsis sp.1	MFLUCC 24-0232	MF10-1	Manilkara zapota (sapodilla sapote)	Thailand, Chiang Rai Province, Mueang Chiang Rai District, Doi Hang						PQ198761			PQ671942	PQ671948
Neopestalotiopsis sp.2	MFLUCC 24-0255	L3-4	Garcinia mangostana (Mangosteen)	Thailand, Chiang Rai Province, Mueang Chiang Rai District, Ban Du						PQ198767				PQ671954
Neopestalotiopsis sp.3	MFLUCC 24-0251	MF107-1	Psidium guajava (Guava)	Thailand, Chiang Rai Province, Phan District, Sai Khao						PQ198766			PQ671947	PQ671953
